# Supplementary material for: Theoretical characterisation of strand cross-correlation in ChIP-seq
Source: BMC Bioinformatics. 2020 Sep 22;21:417. doi: 10.1186/s12859-020-03729-6 (PMC7510163; doi:10.1186/s12859-020-03729-6)
Supplement: Supplementary file 2 — Additional file 2 The list of experiments in ENCODE and GRR project used in this study. [file 12859_2020_3729_MOESM2_ESM.xlsx]

## Sheet: Sheet1
Table S1. Human A549 cell-line single-end ChIP-seq dataset obtained from ENCODE and GRR project.
experiment_accession	project	lab	biological_replicate_number	technical_replicate_number	target	read_length	href	control
ENCSR000ASH	ENCODE2	Broad Institute	1	1	H3K4me3	36	/files/ENCFF000AJX/@@download/ENCFF000AJX.fastq.gz	["ENCSR000ASS"]
ENCSR000ASH	ENCODE2	Broad Institute	2	1	H3K4me3	36	/files/ENCFF000AJT/@@download/ENCFF000AJT.fastq.gz	["ENCSR000ASS"]
ENCSR000ASR	ENCODE2	Broad Institute	1	1	Control	36	/files/ENCFF000AHJ/@@download/ENCFF000AHJ.fastq.gz	[]
ENCSR000ASR	ENCODE2	Broad Institute	2	1	Control	36	/files/ENCFF000AHE/@@download/ENCFF000AHE.fastq.gz	[]
ENCSR000ASS	ENCODE2	Broad Institute	3	1	Control	36	/files/ENCFF719NBM/@@download/ENCFF719NBM.fastq.gz	[]
ENCSR000ASS	ENCODE2	Broad Institute	3	1	Control	36	/files/ENCFF550UKJ/@@download/ENCFF550UKJ.fastq.gz	[]
ENCSR000ASS	ENCODE2	Broad Institute	4	1	Control	36	/files/ENCFF122PEM/@@download/ENCFF122PEM.fastq.gz	[]
ENCSR000ASS	ENCODE2	Broad Institute	4	1	Control	36	/files/ENCFF824LNT/@@download/ENCFF824LNT.fastq.gz	[]
ENCSR000ASS	ENCODE2	Broad Institute	1	1	Control	36	/files/ENCFF000AHV/@@download/ENCFF000AHV.fastq.gz	[]
ENCSR000ASS	ENCODE2	Broad Institute	2	1	Control	36	/files/ENCFF000AHM/@@download/ENCFF000AHM.fastq.gz	[]
ENCSR000AST	ENCODE2	Broad Institute	1	1	H3K4me3	36	/files/ENCFF000AJN/@@download/ENCFF000AJN.fastq.gz	["ENCSR000ASR"]
ENCSR000AST	ENCODE2	Broad Institute	2	1	H3K4me3	36	/files/ENCFF000AJP/@@download/ENCFF000AJP.fastq.gz	["ENCSR000ASR"]
ENCSR000ASU	ENCODE2	Broad Institute	1	1	H3K79me2	36	/files/ENCFF000ALT/@@download/ENCFF000ALT.fastq.gz	["ENCSR000ASR"]
ENCSR000ASU	ENCODE2	Broad Institute	2	2	H3K79me2	36	/files/ENCFF000ALV/@@download/ENCFF000ALV.fastq.gz	["ENCSR000ASR"]
ENCSR000ASV	ENCODE2	Broad Institute	1	1	H3K9ac	36	/files/ENCFF000AJZ/@@download/ENCFF000AJZ.fastq.gz	["ENCSR000ASS"]
ENCSR000ASV	ENCODE2	Broad Institute	2	2	H3K9ac	36	/files/ENCFF000AJY/@@download/ENCFF000AJY.fastq.gz	["ENCSR000ASS"]
ENCSR000ATO	ENCODE2	Broad Institute	1	1	H3K4me2	36	/files/ENCFF000AIZ/@@download/ENCFF000AIZ.fastq.gz	["ENCSR000ASR"]
ENCSR000ATO	ENCODE2	Broad Institute	2	2	H3K4me2	36	/files/ENCFF000AJB/@@download/ENCFF000AJB.fastq.gz	["ENCSR000ASR"]
ENCSR000ATP	ENCODE2	Broad Institute	1	1	H3K79me2	36	/files/ENCFF000AMD/@@download/ENCFF000AMD.fastq.gz	["ENCSR000ASS"]
ENCSR000ATP	ENCODE2	Broad Institute	2	2	H3K79me2	36	/files/ENCFF000AMB/@@download/ENCFF000AMB.fastq.gz	["ENCSR000ASS"]
ENCSR000AUE	ENCODE2	Broad Institute	1	1	CTCF	36	/files/ENCFF000AHR/@@download/ENCFF000AHR.fastq.gz	["ENCSR000ASR"]
ENCSR000AUE	ENCODE2	Broad Institute	2	1	CTCF	36	/files/ENCFF000AHP/@@download/ENCFF000AHP.fastq.gz	["ENCSR000ASR"]
ENCSR000AUF	ENCODE2	Broad Institute	1	2	CTCF	36	/files/ENCFF000AHX/@@download/ENCFF000AHX.fastq.gz	["ENCSR000ASS"]
ENCSR000AUF	ENCODE2	Broad Institute	1	1	CTCF	36	/files/ENCFF000AHW/@@download/ENCFF000AHW.fastq.gz	["ENCSR000ASS"]
ENCSR000AUG	ENCODE2	Broad Institute	1	1	H2AFZ	36	/files/ENCFF000AIH/@@download/ENCFF000AIH.fastq.gz	["ENCSR000ASR"]
ENCSR000AUG	ENCODE2	Broad Institute	2	1	H2AFZ	36	/files/ENCFF000AID/@@download/ENCFF000AID.fastq.gz	["ENCSR000ASR"]
ENCSR000AUH	ENCODE2	Broad Institute	1	1	H2AFZ	36	/files/ENCFF000AIK/@@download/ENCFF000AIK.fastq.gz	["ENCSR000ASS"]
ENCSR000AUH	ENCODE2	Broad Institute	2	1	H2AFZ	36	/files/ENCFF000AIJ/@@download/ENCFF000AIJ.fastq.gz	["ENCSR000ASS"]
ENCSR000AUI	ENCODE2	Broad Institute	1	1	H3K27ac	36	/files/ENCFF000AKR/@@download/ENCFF000AKR.fastq.gz	["ENCSR000ASS"]
ENCSR000AUI	ENCODE2	Broad Institute	2	1	H3K27ac	36	/files/ENCFF000AKS/@@download/ENCFF000AKS.fastq.gz	["ENCSR000ASS"]
ENCSR000AUJ	ENCODE2	Broad Institute	1	1	H3K27me3	36	/files/ENCFF000AKW/@@download/ENCFF000AKW.fastq.gz	["ENCSR000ASR"]
ENCSR000AUJ	ENCODE2	Broad Institute	2	2	H3K27me3	36	/files/ENCFF000AKV/@@download/ENCFF000AKV.fastq.gz	["ENCSR000ASR"]
ENCSR000AUK	ENCODE2	Broad Institute	1	1	H3K27me3	36	/files/ENCFF000ALK/@@download/ENCFF000ALK.fastq.gz	["ENCSR000ASS"]
ENCSR000AUK	ENCODE2	Broad Institute	2	2	H3K27me3	36	/files/ENCFF000ALD/@@download/ENCFF000ALD.fastq.gz	["ENCSR000ASS"]
ENCSR000AUL	ENCODE2	Broad Institute	1	1	H3K36me3	36	/files/ENCFF000ALU/@@download/ENCFF000ALU.fastq.gz	["ENCSR000ASS"]
ENCSR000AUL	ENCODE2	Broad Institute	2	1	H3K36me3	36	/files/ENCFF000ALQ/@@download/ENCFF000ALQ.fastq.gz	["ENCSR000ASS"]
ENCSR000AUM	ENCODE2	Broad Institute	1	1	H3K4me1	36	/files/ENCFF000AJC/@@download/ENCFF000AJC.fastq.gz	["ENCSR000ASS"]
ENCSR000AUM	ENCODE2	Broad Institute	2	2	H3K4me1	36	/files/ENCFF000AIW/@@download/ENCFF000AIW.fastq.gz	["ENCSR000ASS"]
ENCSR000AUN	ENCODE2	Broad Institute	1	1	H3K9me3	36	/files/ENCFF000AKK/@@download/ENCFF000AKK.fastq.gz	["ENCSR000ASS"]
ENCSR000AUN	ENCODE2	Broad Institute	2	1	H3K9me3	36	/files/ENCFF000AKG/@@download/ENCFF000AKG.fastq.gz	["ENCSR000ASS"]
ENCSR000AUO	ENCODE2	Broad Institute	1	1	H4K20me1	36	/files/ENCFF000AME/@@download/ENCFF000AME.fastq.gz	["ENCSR000ASS"]
ENCSR000AUO	ENCODE2	Broad Institute	2	2	H4K20me1	36	/files/ENCFF000AMF/@@download/ENCFF000AMF.fastq.gz	["ENCSR000ASS"]
ENCSR000AVF	ENCODE2	Broad Institute	1	1	H3K27ac	36	/files/ENCFF000AKL/@@download/ENCFF000AKL.fastq.gz	["ENCSR000ASR"]
ENCSR000AVF	ENCODE2	Broad Institute	2	1	H3K27ac	36	/files/ENCFF000AKJ/@@download/ENCFF000AKJ.fastq.gz	["ENCSR000ASR"]
ENCSR000AVG	ENCODE2	Broad Institute	1	1	H3K36me3	36	/files/ENCFF000ALH/@@download/ENCFF000ALH.fastq.gz	["ENCSR000ASR"]
ENCSR000AVG	ENCODE2	Broad Institute	2	2	H3K36me3	36	/files/ENCFF000ALJ/@@download/ENCFF000ALJ.fastq.gz	["ENCSR000ASR"]
ENCSR000AVH	ENCODE2	Broad Institute	1	1	H3K4me1	36	/files/ENCFF000AIT/@@download/ENCFF000AIT.fastq.gz	["ENCSR000ASR"]
ENCSR000AVH	ENCODE2	Broad Institute	2	1	H3K4me1	36	/files/ENCFF000AIS/@@download/ENCFF000AIS.fastq.gz	["ENCSR000ASR"]
ENCSR000AVI	ENCODE2	Broad Institute	1	1	H3K4me2	36	/files/ENCFF000AJI/@@download/ENCFF000AJI.fastq.gz	["ENCSR000ASS"]
ENCSR000AVI	ENCODE2	Broad Institute	2	2	H3K4me2	36	/files/ENCFF000AJH/@@download/ENCFF000AJH.fastq.gz	["ENCSR000ASS"]
ENCSR000BHE	ENCODE2	HudsonAlpha Institute for Biotechnology	1	1	NR3C1	36	/files/ENCFF000NBL/@@download/ENCFF000NBL.fastq.gz	["ENCSR000BIO"]
ENCSR000BHE	ENCODE2	HudsonAlpha Institute for Biotechnology	2	1	NR3C1	36	/files/ENCFF000NBR/@@download/ENCFF000NBR.fastq.gz	["ENCSR000BIO"]
ENCSR000BHF	ENCODE2	HudsonAlpha Institute for Biotechnology	1	1	NR3C1	36	/files/ENCFF000NBZ/@@download/ENCFF000NBZ.fastq.gz	["ENCSR000BIO"]
ENCSR000BHF	ENCODE2	HudsonAlpha Institute for Biotechnology	2	1	NR3C1	36	/files/ENCFF000NBX/@@download/ENCFF000NBX.fastq.gz	["ENCSR000BIO"]
ENCSR000BHG	ENCODE2	HudsonAlpha Institute for Biotechnology	1	1	NR3C1	36	/files/ENCFF000NCF/@@download/ENCFF000NCF.fastq.gz	["ENCSR000BIO"]
ENCSR000BHG	ENCODE2	HudsonAlpha Institute for Biotechnology	2	1	NR3C1	36	/files/ENCFF000NCD/@@download/ENCFF000NCD.fastq.gz	["ENCSR000BIO"]
ENCSR000BHH	ENCODE2	HudsonAlpha Institute for Biotechnology	1	1	POLR2A	36	/files/ENCFF000NEZ/@@download/ENCFF000NEZ.fastq.gz	["ENCSR000BKZ"]
ENCSR000BHH	ENCODE2	HudsonAlpha Institute for Biotechnology	2	1	POLR2A	36	/files/ENCFF000NFG/@@download/ENCFF000NFG.fastq.gz	["ENCSR000BKZ"]
ENCSR000BHI	ENCODE2	HudsonAlpha Institute for Biotechnology	1	1	POLR2A	36	/files/ENCFF000NEQ/@@download/ENCFF000NEQ.fastq.gz	["ENCSR000BLA"]
ENCSR000BHI	ENCODE2	HudsonAlpha Institute for Biotechnology	2	1	POLR2A	36	/files/ENCFF000NEV/@@download/ENCFF000NEV.fastq.gz	["ENCSR000BLA"]
ENCSR000BHV	ENCODE2	HudsonAlpha Institute for Biotechnology	1	1	CTCF	36	/files/ENCFF000MYG/@@download/ENCFF000MYG.fastq.gz	["ENCSR000BNB"]
ENCSR000BHV	ENCODE2	HudsonAlpha Institute for Biotechnology	2	1	CTCF	36	/files/ENCFF000MYE/@@download/ENCFF000MYE.fastq.gz	["ENCSR000BNB"]
ENCSR000BHW	ENCODE2	HudsonAlpha Institute for Biotechnology	1	1	CTCF	36	/files/ENCFF000MYN/@@download/ENCFF000MYN.fastq.gz	["ENCSR000BNC"]
ENCSR000BHW	ENCODE2	HudsonAlpha Institute for Biotechnology	2	1	CTCF	36	/files/ENCFF000MYJ/@@download/ENCFF000MYJ.fastq.gz	["ENCSR000BNC"]
ENCSR000BHX	ENCODE2	HudsonAlpha Institute for Biotechnology	1	1	USF1	36	/files/ENCFF000NIT/@@download/ENCFF000NIT.fastq.gz	["ENCSR000BNB"]
ENCSR000BHX	ENCODE2	HudsonAlpha Institute for Biotechnology	2	1	USF1	36	/files/ENCFF000NIR/@@download/ENCFF000NIR.fastq.gz	["ENCSR000BNB"]
ENCSR000BIO	ENCODE2	HudsonAlpha Institute for Biotechnology	1	1	NR3C1	36	/files/ENCFF000NCL/@@download/ENCFF000NCL.fastq.gz	["ENCSR000BNC"]
ENCSR000BIO	ENCODE2	HudsonAlpha Institute for Biotechnology	2	1	NR3C1	36	/files/ENCFF000NCO/@@download/ENCFF000NCO.fastq.gz	["ENCSR000BNC"]
ENCSR000BJB	ENCODE2	HudsonAlpha Institute for Biotechnology	1	1	USF1	36	/files/ENCFF000NJE/@@download/ENCFF000NJE.fastq.gz	["ENCSR000BNC"]
ENCSR000BJB	ENCODE2	HudsonAlpha Institute for Biotechnology	2	1	USF1	36	/files/ENCFF000NJA/@@download/ENCFF000NJA.fastq.gz	["ENCSR000BNC"]
ENCSR000BJR	ENCODE2	HudsonAlpha Institute for Biotechnology	1	1	NR3C1	36	/files/ENCFF000NCS/@@download/ENCFF000NCS.fastq.gz	["ENCSR000BJT"]
ENCSR000BJR	ENCODE2	HudsonAlpha Institute for Biotechnology	2	1	NR3C1	36	/files/ENCFF000NCU/@@download/ENCFF000NCU.fastq.gz	["ENCSR000BJT"]
ENCSR000BJT	ENCODE2	HudsonAlpha Institute for Biotechnology	1	1	NR3C1	36	/files/ENCFF000NDA/@@download/ENCFF000NDA.fastq.gz	["ENCSR000BKZ"]
ENCSR000BJT	ENCODE2	HudsonAlpha Institute for Biotechnology	2	1	NR3C1	36	/files/ENCFF000NDD/@@download/ENCFF000NDD.fastq.gz	["ENCSR000BKZ"]
ENCSR000BKZ	ENCODE2	HudsonAlpha Institute for Biotechnology	1	1	Control	36	/files/ENCFF000NGC/@@download/ENCFF000NGC.fastq.gz	[]
ENCSR000BLA	ENCODE2	HudsonAlpha Institute for Biotechnology	1	1	Control	36	/files/ENCFF000NFZ/@@download/ENCFF000NFZ.fastq.gz	[]
ENCSR000BNB	ENCODE2	HudsonAlpha Institute for Biotechnology	1	1	Control	36	/files/ENCFF000NFM/@@download/ENCFF000NFM.fastq.gz	[]
ENCSR000BNC	ENCODE2	HudsonAlpha Institute for Biotechnology	1	1	Control	36	/files/ENCFF000NFR/@@download/ENCFF000NFR.fastq.gz	[]
ENCSR000BPD	ENCODE2	HudsonAlpha Institute for Biotechnology	1	1	Control	36	/files/ENCFF000NGH/@@download/ENCFF000NGH.fastq.gz	[]
ENCSR000BPE	ENCODE2	HudsonAlpha Institute for Biotechnology	1	1	SP1	36	/files/ENCFF000NHM/@@download/ENCFF000NHM.fastq.gz	["ENCSR000BPD"]
ENCSR000BPE	ENCODE2	HudsonAlpha Institute for Biotechnology	2	1	SP1	36	/files/ENCFF000NHP/@@download/ENCFF000NHP.fastq.gz	["ENCSR000BPD"]
ENCSR000BPF	ENCODE2	HudsonAlpha Institute for Biotechnology	1	1	TAF1	36	/files/ENCFF000NHV/@@download/ENCFF000NHV.fastq.gz	["ENCSR000BPD"]
ENCSR000BPF	ENCODE2	HudsonAlpha Institute for Biotechnology	2	1	TAF1	36	/files/ENCFF000NHY/@@download/ENCFF000NHY.fastq.gz	["ENCSR000BPD"]
ENCSR000BPM	ENCODE2	HudsonAlpha Institute for Biotechnology	1	1	YY1	36	/files/ENCFF000NJS/@@download/ENCFF000NJS.fastq.gz	["ENCSR000BPD"]
ENCSR000BPM	ENCODE2	HudsonAlpha Institute for Biotechnology	2	1	YY1	36	/files/ENCFF000NJU/@@download/ENCFF000NJU.fastq.gz	["ENCSR000BPD"]
ENCSR000BPN	ENCODE2	HudsonAlpha Institute for Biotechnology	1	1	Control	36	/files/ENCFF000NGB/@@download/ENCFF000NGB.fastq.gz	[]
ENCSR000BPS	ENCODE2	HudsonAlpha Institute for Biotechnology	1	1	ATF3	36	/files/ENCFF000MWR/@@download/ENCFF000MWR.fastq.gz	["ENCSR000BPD"]
ENCSR000BPS	ENCODE2	HudsonAlpha Institute for Biotechnology	2	1	ATF3	36	/files/ENCFF000MWV/@@download/ENCFF000MWV.fastq.gz	["ENCSR000BPD"]
ENCSR000BPT	ENCODE2	HudsonAlpha Institute for Biotechnology	1	1	ELF1	36	/files/ENCFF000MZG/@@download/ENCFF000MZG.fastq.gz	["ENCSR000BPD"]
ENCSR000BPT	ENCODE2	HudsonAlpha Institute for Biotechnology	2	1	ELF1	36	/files/ENCFF000MZF/@@download/ENCFF000MZF.fastq.gz	["ENCSR000BPD"]
ENCSR000BPU	ENCODE2	HudsonAlpha Institute for Biotechnology	1	1	ETS1	36	/files/ENCFF000MZH/@@download/ENCFF000MZH.fastq.gz	["ENCSR000BPD"]
ENCSR000BPU	ENCODE2	HudsonAlpha Institute for Biotechnology	2	1	ETS1	36	/files/ENCFF000MZO/@@download/ENCFF000MZO.fastq.gz	["ENCSR000BPD"]
ENCSR000BPV	ENCODE2	HudsonAlpha Institute for Biotechnology	1	1	USF1	36	/files/ENCFF000NJL/@@download/ENCFF000NJL.fastq.gz	["ENCSR000BPD"]
ENCSR000BPV	ENCODE2	HudsonAlpha Institute for Biotechnology	2	1	USF1	36	/files/ENCFF000NJM/@@download/ENCFF000NJM.fastq.gz	["ENCSR000BPD"]
ENCSR000BPW	ENCODE2	HudsonAlpha Institute for Biotechnology	1	1	EP300	36	/files/ENCFF000NEG/@@download/ENCFF000NEG.fastq.gz	["ENCSR000BPD"]
ENCSR000BPW	ENCODE2	HudsonAlpha Institute for Biotechnology	2	1	EP300	36	/files/ENCFF000NEI/@@download/ENCFF000NEI.fastq.gz	["ENCSR000BPD"]
ENCSR000BPX	ENCODE2	HudsonAlpha Institute for Biotechnology	1	1	FOXA1	36	/files/ENCFF000MZX/@@download/ENCFF000MZX.fastq.gz	["ENCSR000BRD"]
ENCSR000BPX	ENCODE2	HudsonAlpha Institute for Biotechnology	2	1	FOXA1	36	/files/ENCFF000NAA/@@download/ENCFF000NAA.fastq.gz	["ENCSR000BRD"]
ENCSR000BPY	ENCODE2	HudsonAlpha Institute for Biotechnology	1	1	GABPA	36	/files/ENCFF000NBA/@@download/ENCFF000NBA.fastq.gz	["ENCSR000BPD"]
ENCSR000BPY	ENCODE2	HudsonAlpha Institute for Biotechnology	2	1	GABPA	36	/files/ENCFF000NAY/@@download/ENCFF000NAY.fastq.gz	["ENCSR000BPD"]
ENCSR000BPZ	ENCODE2	HudsonAlpha Institute for Biotechnology	1	1	ZBTB33	36	/files/ENCFF000NKG/@@download/ENCFF000NKG.fastq.gz	["ENCSR000BPD"]
ENCSR000BPZ	ENCODE2	HudsonAlpha Institute for Biotechnology	2	1	ZBTB33	36	/files/ENCFF000NKB/@@download/ENCFF000NKB.fastq.gz	["ENCSR000BPD"]
ENCSR000BQH	ENCODE2	HudsonAlpha Institute for Biotechnology	1	1	BCL3	36	/files/ENCFF000MXC/@@download/ENCFF000MXC.fastq.gz	["ENCSR000BPD"]
ENCSR000BQH	ENCODE2	HudsonAlpha Institute for Biotechnology	2	1	BCL3	36	/files/ENCFF000MXD/@@download/ENCFF000MXD.fastq.gz	["ENCSR000BPD"]
ENCSR000BQO	ENCODE2	HudsonAlpha Institute for Biotechnology	1	1	FOSL2	36	/files/ENCFF000MZW/@@download/ENCFF000MZW.fastq.gz	["ENCSR000BPD"]
ENCSR000BQO	ENCODE2	HudsonAlpha Institute for Biotechnology	2	1	FOSL2	36	/files/ENCFF000MZT/@@download/ENCFF000MZT.fastq.gz	["ENCSR000BPD"]
ENCSR000BQP	ENCODE2	HudsonAlpha Institute for Biotechnology	1	1	REST	36	/files/ENCFF000NDY/@@download/ENCFF000NDY.fastq.gz	["ENCSR000BPD"]
ENCSR000BQP	ENCODE2	HudsonAlpha Institute for Biotechnology	2	1	REST	36	/files/ENCFF000NDV/@@download/ENCFF000NDV.fastq.gz	["ENCSR000BPD"]
ENCSR000BQQ	ENCODE2	HudsonAlpha Institute for Biotechnology	1	1	TCF12	36	/files/ENCFF000NID/@@download/ENCFF000NID.fastq.gz	["ENCSR000BPD"]
ENCSR000BQQ	ENCODE2	HudsonAlpha Institute for Biotechnology	2	1	TCF12	36	/files/ENCFF000NIG/@@download/ENCFF000NIG.fastq.gz	["ENCSR000BPD"]
ENCSR000BRA	ENCODE2	HudsonAlpha Institute for Biotechnology	1	1	CREB1	36	/files/ENCFF000MXO/@@download/ENCFF000MXO.fastq.gz	["ENCSR000BNC"]
ENCSR000BRB	ENCODE2	HudsonAlpha Institute for Biotechnology	1	1	CREB1	36	/files/ENCFF000MXW/@@download/ENCFF000MXW.fastq.gz	["ENCSR000BRC", "ENCSR000BRA"]
ENCSR000BRB	ENCODE2	HudsonAlpha Institute for Biotechnology	2	1	CREB1	36	/files/ENCFF000MXR/@@download/ENCFF000MXR.fastq.gz	["ENCSR000BRC", "ENCSR000BRA"]
ENCSR000BRC	ENCODE2	HudsonAlpha Institute for Biotechnology	2	1	CREB1	36	/files/ENCFF000MXT/@@download/ENCFF000MXT.fastq.gz	["ENCSR000BRA"]
ENCSR000BRD	ENCODE2	HudsonAlpha Institute for Biotechnology	1	1	FOXA1	36	/files/ENCFF000NAI/@@download/ENCFF000NAI.fastq.gz	["ENCSR000BPN"]
ENCSR000BRD	ENCODE2	HudsonAlpha Institute for Biotechnology	2	1	FOXA1	36	/files/ENCFF000NAH/@@download/ENCFF000NAH.fastq.gz	["ENCSR000BPN"]
ENCSR000BRE	ENCODE2	HudsonAlpha Institute for Biotechnology	1	1	FOXA2	36	/files/ENCFF000NAU/@@download/ENCFF000NAU.fastq.gz	["ENCSR000BPN"]
ENCSR000BRE	ENCODE2	HudsonAlpha Institute for Biotechnology	2	1	FOXA2	36	/files/ENCFF000NAQ/@@download/ENCFF000NAQ.fastq.gz	["ENCSR000BPN"]
ENCSR000BRF	ENCODE2	HudsonAlpha Institute for Biotechnology	1	1	JUND	36	/files/ENCFF000NDF/@@download/ENCFF000NDF.fastq.gz	["ENCSR000BPN"]
ENCSR000BRF	ENCODE2	HudsonAlpha Institute for Biotechnology	2	1	JUND	36	/files/ENCFF000NDH/@@download/ENCFF000NDH.fastq.gz	["ENCSR000BPN"]
ENCSR000BRL	ENCODE2	HudsonAlpha Institute for Biotechnology	1	1	SIX5	36	/files/ENCFF000NHI/@@download/ENCFF000NHI.fastq.gz	["ENCSR000BPD"]
ENCSR000BRL	ENCODE2	HudsonAlpha Institute for Biotechnology	2	1	SIX5	36	/files/ENCFF000NHG/@@download/ENCFF000NHG.fastq.gz	["ENCSR000BPD"]
ENCSR000BRM	ENCODE2	HudsonAlpha Institute for Biotechnology	1	1	SIN3A	36	/files/ENCFF000NGY/@@download/ENCFF000NGY.fastq.gz	["ENCSR000BPD"]
ENCSR000BRM	ENCODE2	HudsonAlpha Institute for Biotechnology	2	1	SIN3A	36	/files/ENCFF000NHA/@@download/ENCFF000NHA.fastq.gz	["ENCSR000BPD"]
ENCSR000BTC	ENCODE2	HudsonAlpha Institute for Biotechnology	1	1	E2F6	50	/files/ENCFF000MYX/@@download/ENCFF000MYX.fastq.gz	["ENCSR000BVQ"]
ENCSR000BTC	ENCODE2	HudsonAlpha Institute for Biotechnology	2	1	E2F6	50	/files/ENCFF000MYY/@@download/ENCFF000MYY.fastq.gz	["ENCSR000BVQ"]
ENCSR000BTI	ENCODE2	HudsonAlpha Institute for Biotechnology	1	1	GATA3	50	/files/ENCFF000NBH/@@download/ENCFF000NBH.fastq.gz	["ENCSR000BVQ"]
ENCSR000BTI	ENCODE2	HudsonAlpha Institute for Biotechnology	2	1	GATA3	50	/files/ENCFF000NBM/@@download/ENCFF000NBM.fastq.gz	["ENCSR000BVQ"]
ENCSR000BTJ	ENCODE2	HudsonAlpha Institute for Biotechnology	1	1	MAX	50	/files/ENCFF000NDP/@@download/ENCFF000NDP.fastq.gz	["ENCSR000BVQ"]
ENCSR000BTJ	ENCODE2	HudsonAlpha Institute for Biotechnology	2	1	MAX	50	/files/ENCFF000NDT/@@download/ENCFF000NDT.fastq.gz	["ENCSR000BVQ"]
ENCSR000BTN	ENCODE2	HudsonAlpha Institute for Biotechnology	1	1	PBX3	50	/files/ENCFF000NEY/@@download/ENCFF000NEY.fastq.gz	["ENCSR000BVQ"]
ENCSR000BTN	ENCODE2	HudsonAlpha Institute for Biotechnology	2	1	PBX3	50	/files/ENCFF000NEP/@@download/ENCFF000NEP.fastq.gz	["ENCSR000BVQ"]
ENCSR000BUB	ENCODE2	HudsonAlpha Institute for Biotechnology	1	1	CEBPB	50	/files/ENCFF000MXK/@@download/ENCFF000MXK.fastq.gz	["ENCSR000BVQ"]
ENCSR000BUB	ENCODE2	HudsonAlpha Institute for Biotechnology	2	1	CEBPB	50	/files/ENCFF000MXH/@@download/ENCFF000MXH.fastq.gz	["ENCSR000BVQ"]
ENCSR000BUC	ENCODE2	HudsonAlpha Institute for Biotechnology	1	1	RAD21	50	/files/ENCFF000NFL/@@download/ENCFF000NFL.fastq.gz	["ENCSR000BVQ"]
ENCSR000BUC	ENCODE2	HudsonAlpha Institute for Biotechnology	2	1	RAD21	50	/files/ENCFF000NFN/@@download/ENCFF000NFN.fastq.gz	["ENCSR000BVQ"]
ENCSR000BUD	ENCODE2	HudsonAlpha Institute for Biotechnology	1	1	TEAD4	50	/files/ENCFF000NIP/@@download/ENCFF000NIP.fastq.gz	["ENCSR000BVQ"]
ENCSR000BUD	ENCODE2	HudsonAlpha Institute for Biotechnology	2	1	TEAD4	50	/files/ENCFF000NIM/@@download/ENCFF000NIM.fastq.gz	["ENCSR000BVQ"]
ENCSR000BVQ	ENCODE2	HudsonAlpha Institute for Biotechnology	3	1	Control	50	/files/ENCFF000NGM/@@download/ENCFF000NGM.fastq.gz	[]
ENCSR000BVQ	ENCODE2	HudsonAlpha Institute for Biotechnology	1	1	Control	50	/files/ENCFF000NGN/@@download/ENCFF000NGN.fastq.gz	[]
ENCSR000BVQ	ENCODE2	HudsonAlpha Institute for Biotechnology	2	1	Control	50	/files/ENCFF000NGK/@@download/ENCFF000NGK.fastq.gz	[]
ENCSR000DMZ	ENCODE2	University of Texas at Austin	1	1	POLR2A	36	/files/ENCFF000RMM/@@download/ENCFF000RMM.fastq.gz	["ENCSR000DNB"]
ENCSR000DMZ	ENCODE2	University of Texas at Austin	2	1	POLR2A	36	/files/ENCFF000RMO/@@download/ENCFF000RMO.fastq.gz	["ENCSR000DNB"]
ENCSR000DNA	ENCODE2	University of Texas at Austin	1	1	CTCF	36	/files/ENCFF000RMB/@@download/ENCFF000RMB.fastq.gz	["ENCSR000DNB"]
ENCSR000DNA	ENCODE2	University of Texas at Austin	2	1	CTCF	36	/files/ENCFF000RMC/@@download/ENCFF000RMC.fastq.gz	["ENCSR000DNB"]
ENCSR000DNB	ENCODE2	University of Texas at Austin	1	1	Control	36	/files/ENCFF000RMI/@@download/ENCFF000RMI.fastq.gz	[]
ENCSR000DPD	ENCODE2	University of Washington	1	1	H3K4me3	36	/files/ENCFF001EMB/@@download/ENCFF001EMB.fastq.gz	["ENCSR000DPE"]
ENCSR000DPD	ENCODE2	University of Washington	2	1	H3K4me3	36	/files/ENCFF001EMC/@@download/ENCFF001EMC.fastq.gz	["ENCSR000DPE"]
ENCSR000DPE	ENCODE2	University of Washington	1	1	Control	36	/files/ENCFF001GWE/@@download/ENCFF001GWE.fastq.gz	[]
ENCSR000DPF	ENCODE2	University of Washington	1	1	CTCF	36	/files/ENCFF001GVU/@@download/ENCFF001GVU.fastq.gz	["ENCSR000DPE"]
ENCSR000DPF	ENCODE2	University of Washington	2	1	CTCF	36	/files/ENCFF001GWB/@@download/ENCFF001GWB.fastq.gz	["ENCSR000DPE"]
ENCSR000DYC	ENCODE2	Stanford University	1	1	MYC	36	/files/ENCFF000VOU/@@download/ENCFF000VOU.fastq.gz	["ENCSR496AXR"]
ENCSR000DYC	ENCODE2	Stanford University	2	1	MYC	36	/files/ENCFF000VOW/@@download/ENCFF000VOW.fastq.gz	["ENCSR496AXR"]
ENCSR000DYD	ENCODE2	Stanford University	1	1	CTCF	36	/files/ENCFF000VPD/@@download/ENCFF000VPD.fastq.gz	["ENCSR496AXR"]
ENCSR000DYD	ENCODE2	Stanford University	2	1	CTCF	36	/files/ENCFF000VPF/@@download/ENCFF000VPF.fastq.gz	["ENCSR496AXR"]
ENCSR000DYE	ENCODE2	Stanford University	1	1	RAD21	36	/files/ENCFF000VQI/@@download/ENCFF000VQI.fastq.gz	["ENCSR496AXR"]
ENCSR000DYE	ENCODE2	Stanford University	2	1	RAD21	36	/files/ENCFF000VQK/@@download/ENCFF000VQK.fastq.gz	["ENCSR496AXR"]
ENCSR000DYF	ENCODE2	Stanford University	1	1	POLR2AphosphoS2	36	/files/ENCFF000VPZ/@@download/ENCFF000VPZ.fastq.gz	["ENCSR496AXR"]
ENCSR000DYF	ENCODE2	Stanford University	2	1	POLR2AphosphoS2	36	/files/ENCFF000VQB/@@download/ENCFF000VQB.fastq.gz	["ENCSR496AXR"]
ENCSR000DYG	ENCODE2	Stanford University	1	1	MAX	36	/files/ENCFF000VPS/@@download/ENCFF000VPS.fastq.gz	["ENCSR496AXR"]
ENCSR000DYG	ENCODE2	Stanford University	2	1	MAX	36	/files/ENCFF000VPU/@@download/ENCFF000VPU.fastq.gz	["ENCSR496AXR"]
ENCSR000DYI	ENCODE2	Stanford University	1	1	CEBPB	36	/files/ENCFF000VOL/@@download/ENCFF000VOL.fastq.gz	["ENCSR496AXR"]
ENCSR000DYI	ENCODE2	Stanford University	2	1	CEBPB	36	/files/ENCFF000VON/@@download/ENCFF000VON.fastq.gz	["ENCSR496AXR"]
ENCSR000DYJ	ENCODE2	Stanford University	1	1	BHLHE40	36	/files/ENCFF000VOD/@@download/ENCFF000VOD.fastq.gz	["ENCSR496AXR"]
ENCSR000DYJ	ENCODE2	Stanford University	2	1	BHLHE40	36	/files/ENCFF000VOF/@@download/ENCFF000VOF.fastq.gz	["ENCSR496AXR"]
ENCSR005CRY	GGR	Duke University	3	1	Control	51	/files/ENCFF149USB/@@download/ENCFF149USB.fastq.gz	[]
ENCSR005CRY	GGR	Duke University	1	1	Control	51	/files/ENCFF769JUL/@@download/ENCFF769JUL.fastq.gz	[]
ENCSR005CRY	GGR	Duke University	2	1	Control	51	/files/ENCFF712VIW/@@download/ENCFF712VIW.fastq.gz	[]
ENCSR013KHB	GGR	Duke University	3	1	BCL3	51	/files/ENCFF338GDW/@@download/ENCFF338GDW.fastq.gz	["ENCSR467GRT"]
ENCSR013KHB	GGR	Duke University	1	1	BCL3	51	/files/ENCFF673GDH/@@download/ENCFF673GDH.fastq.gz	["ENCSR467GRT"]
ENCSR013KHB	GGR	Duke University	2	1	BCL3	51	/files/ENCFF298UTN/@@download/ENCFF298UTN.fastq.gz	["ENCSR467GRT"]
ENCSR013RTF	GGR	Duke University	3	1	H3K9me3	51	/files/ENCFF407SLZ/@@download/ENCFF407SLZ.fastq.gz	["ENCSR310TYO"]
ENCSR013RTF	GGR	Duke University	1	1	H3K9me3	51	/files/ENCFF175TUJ/@@download/ENCFF175TUJ.fastq.gz	["ENCSR310TYO"]
ENCSR013RTF	GGR	Duke University	2	1	H3K9me3	51	/files/ENCFF739HUA/@@download/ENCFF739HUA.fastq.gz	["ENCSR310TYO"]
ENCSR016PSC	GGR	Duke University	3	1	H3K4me2	51	/files/ENCFF324LWV/@@download/ENCFF324LWV.fastq.gz	["ENCSR317VER"]
ENCSR016PSC	GGR	Duke University	1	1	H3K4me2	51	/files/ENCFF567QVH/@@download/ENCFF567QVH.fastq.gz	["ENCSR317VER"]
ENCSR016PSC	GGR	Duke University	2	1	H3K4me2	51	/files/ENCFF127GQH/@@download/ENCFF127GQH.fastq.gz	["ENCSR317VER"]
ENCSR022WVP	GGR	Duke University	3	1	JUN	51	/files/ENCFF585ETL/@@download/ENCFF585ETL.fastq.gz	["ENCSR204GMP"]
ENCSR022WVP	GGR	Duke University	1	1	JUN	51	/files/ENCFF932JST/@@download/ENCFF932JST.fastq.gz	["ENCSR204GMP"]
ENCSR022WVP	GGR	Duke University	2	1	JUN	51	/files/ENCFF936QAQ/@@download/ENCFF936QAQ.fastq.gz	["ENCSR204GMP"]
ENCSR027BPE	GGR	Duke University	3	1	H3K27ac	51	/files/ENCFF893QTX/@@download/ENCFF893QTX.fastq.gz	["ENCSR204GMP"]
ENCSR027BPE	GGR	Duke University	1	1	H3K27ac	51	/files/ENCFF127TTO/@@download/ENCFF127TTO.fastq.gz	["ENCSR204GMP"]
ENCSR027BPE	GGR	Duke University	2	1	H3K27ac	51	/files/ENCFF868OXZ/@@download/ENCFF868OXZ.fastq.gz	["ENCSR204GMP"]
ENCSR032SCO	GGR	Duke University	3	1	H3K9me3	51	/files/ENCFF060NVG/@@download/ENCFF060NVG.fastq.gz	["ENCSR887SZF"]
ENCSR032SCO	GGR	Duke University	1	1	H3K9me3	51	/files/ENCFF987TRV/@@download/ENCFF987TRV.fastq.gz	["ENCSR887SZF"]
ENCSR032SCO	GGR	Duke University	2	1	H3K9me3	51	/files/ENCFF379VLY/@@download/ENCFF379VLY.fastq.gz	["ENCSR887SZF"]
ENCSR035OXA	GGR	Duke University	3	1	CTCF	51	/files/ENCFF331SPC/@@download/ENCFF331SPC.fastq.gz	["ENCSR139PCE"]
ENCSR035OXA	GGR	Duke University	1	1	CTCF	51	/files/ENCFF057RFO/@@download/ENCFF057RFO.fastq.gz	["ENCSR139PCE"]
ENCSR035OXA	GGR	Duke University	2	1	CTCF	51	/files/ENCFF990FHA/@@download/ENCFF990FHA.fastq.gz	["ENCSR139PCE"]
ENCSR037DAC	GGR	Duke University	3	1	H3K9me3	51	/files/ENCFF925UEX/@@download/ENCFF925UEX.fastq.gz	["ENCSR872BBM"]
ENCSR037DAC	GGR	Duke University	1	1	H3K9me3	51	/files/ENCFF496FNG/@@download/ENCFF496FNG.fastq.gz	["ENCSR872BBM"]
ENCSR037DAC	GGR	Duke University	2	1	H3K9me3	51	/files/ENCFF681CKZ/@@download/ENCFF681CKZ.fastq.gz	["ENCSR872BBM"]
ENCSR044IFH	GGR	Duke University	3	1	EP300	51	/files/ENCFF896TNK/@@download/ENCFF896TNK.fastq.gz	["ENCSR344CSQ"]
ENCSR044IFH	GGR	Duke University	1	1	EP300	51	/files/ENCFF073WOG/@@download/ENCFF073WOG.fastq.gz	["ENCSR344CSQ"]
ENCSR044IFH	GGR	Duke University	2	1	EP300	51	/files/ENCFF942TPF/@@download/ENCFF942TPF.fastq.gz	["ENCSR344CSQ"]
ENCSR047EVQ	GGR	Duke University	1	1	EP300	51	/files/ENCFF391QHP/@@download/ENCFF391QHP.fastq.gz	["ENCSR711MVL"]
ENCSR047EVQ	GGR	Duke University	2	1	EP300	51	/files/ENCFF802DLN/@@download/ENCFF802DLN.fastq.gz	["ENCSR711MVL"]
ENCSR048CVK	GGR	Duke University	3	1	JUN	51	/files/ENCFF119IDQ/@@download/ENCFF119IDQ.fastq.gz	["ENCSR139PCE"]
ENCSR048CVK	GGR	Duke University	2	1	JUN	51	/files/ENCFF189BHS/@@download/ENCFF189BHS.fastq.gz	["ENCSR139PCE"]
ENCSR067HGI	ENCODE3	Stanford University	3	1	CHD2	36	/files/ENCFF002DZX/@@download/ENCFF002DZX.fastq.gz	["ENCSR949BZP", "ENCSR496AXR"]
ENCSR067HGI	ENCODE3	Stanford University	1	1	CHD2	36	/files/ENCFF002DZW/@@download/ENCFF002DZW.fastq.gz	["ENCSR949BZP", "ENCSR496AXR"]
ENCSR067XTW	GGR	Duke University	3	1	FOSL2	51	/files/ENCFF331YVE/@@download/ENCFF331YVE.fastq.gz	["ENCSR005CRY"]
ENCSR067XTW	GGR	Duke University	1	1	FOSL2	51	/files/ENCFF600JPF/@@download/ENCFF600JPF.fastq.gz	["ENCSR005CRY"]
ENCSR067XTW	GGR	Duke University	2	1	FOSL2	51	/files/ENCFF985MPY/@@download/ENCFF985MPY.fastq.gz	["ENCSR005CRY"]
ENCSR070VXO	GGR	Duke University	3	1	NR3C1	51	/files/ENCFF296EUC/@@download/ENCFF296EUC.fastq.gz	["ENCSR344CSQ"]
ENCSR070VXO	GGR	Duke University	1	1	NR3C1	51	/files/ENCFF530YLA/@@download/ENCFF530YLA.fastq.gz	["ENCSR344CSQ"]
ENCSR070VXO	GGR	Duke University	2	1	NR3C1	51	/files/ENCFF414MEE/@@download/ENCFF414MEE.fastq.gz	["ENCSR344CSQ"]
ENCSR078POK	GGR	Duke University	1	1	HES2	51	/files/ENCFF280YQX/@@download/ENCFF280YQX.fastq.gz	["ENCSR690JTW"]
ENCSR078POK	GGR	Duke University	2	1	HES2	51	/files/ENCFF492PAI/@@download/ENCFF492PAI.fastq.gz	["ENCSR690JTW"]
ENCSR085WWL	GGR	Duke University	3	1	Control	51	/files/ENCFF871AWA/@@download/ENCFF871AWA.fastq.gz	[]
ENCSR085WWL	GGR	Duke University	1	1	Control	51	/files/ENCFF272DGG/@@download/ENCFF272DGG.fastq.gz	[]
ENCSR085WWL	GGR	Duke University	2	1	Control	51	/files/ENCFF220JJE/@@download/ENCFF220JJE.fastq.gz	[]
ENCSR088SOR	GGR	Duke University	3	1	Control	51	/files/ENCFF448SPI/@@download/ENCFF448SPI.fastq.gz	[]
ENCSR088SOR	GGR	Duke University	1	1	Control	51	/files/ENCFF973HXW/@@download/ENCFF973HXW.fastq.gz	[]
ENCSR088SOR	GGR	Duke University	2	1	Control	51	/files/ENCFF762RDU/@@download/ENCFF762RDU.fastq.gz	[]
ENCSR090RGB	GGR	Duke University	3	1	JUN	51	/files/ENCFF857OSU/@@download/ENCFF857OSU.fastq.gz	["ENCSR328BXP"]
ENCSR090RGB	GGR	Duke University	1	1	JUN	51	/files/ENCFF482ITW/@@download/ENCFF482ITW.fastq.gz	["ENCSR328BXP"]
ENCSR090RGB	GGR	Duke University	2	1	JUN	51	/files/ENCFF984CIU/@@download/ENCFF984CIU.fastq.gz	["ENCSR328BXP"]
ENCSR102XUM	GGR	Duke University	3	1	H3K27ac	51	/files/ENCFF436GPV/@@download/ENCFF436GPV.fastq.gz	["ENCSR491TAD"]
ENCSR102XUM	GGR	Duke University	1	1	H3K27ac	51	/files/ENCFF943CYX/@@download/ENCFF943CYX.fastq.gz	["ENCSR491TAD"]
ENCSR102XUM	GGR	Duke University	2	1	H3K27ac	51	/files/ENCFF432NFM/@@download/ENCFF432NFM.fastq.gz	["ENCSR491TAD"]
ENCSR103UVU	GGR	Duke University	1	1	FOSL2	51	/files/ENCFF178FXN/@@download/ENCFF178FXN.fastq.gz	["ENCSR711MVL"]
ENCSR103UVU	GGR	Duke University	2	1	FOSL2	51	/files/ENCFF525UUW/@@download/ENCFF525UUW.fastq.gz	["ENCSR711MVL"]
ENCSR109KEL	GGR	Duke University	3	1	H3K9me3	51	/files/ENCFF631MGA/@@download/ENCFF631MGA.fastq.gz	["ENCSR491TAD"]
ENCSR109KEL	GGR	Duke University	1	1	H3K9me3	51	/files/ENCFF342TZT/@@download/ENCFF342TZT.fastq.gz	["ENCSR491TAD"]
ENCSR109KEL	GGR	Duke University	2	1	H3K9me3	51	/files/ENCFF429BGF/@@download/ENCFF429BGF.fastq.gz	["ENCSR491TAD"]
ENCSR110UPH	GGR	Duke University	3	1	JUN	51	/files/ENCFF091UGX/@@download/ENCFF091UGX.fastq.gz	["ENCSR085WWL"]
ENCSR110UPH	GGR	Duke University	1	1	JUN	51	/files/ENCFF007YBY/@@download/ENCFF007YBY.fastq.gz	["ENCSR085WWL"]
ENCSR110UPH	GGR	Duke University	2	1	JUN	51	/files/ENCFF926YTL/@@download/ENCFF926YTL.fastq.gz	["ENCSR085WWL"]
ENCSR111ZXV	GGR	Duke University	3	1	FOSL2	51	/files/ENCFF692PLD/@@download/ENCFF692PLD.fastq.gz	["ENCSR730UDX"]
ENCSR111ZXV	GGR	Duke University	1	1	FOSL2	51	/files/ENCFF431DHF/@@download/ENCFF431DHF.fastq.gz	["ENCSR730UDX"]
ENCSR111ZXV	GGR	Duke University	2	1	FOSL2	51	/files/ENCFF715UFS/@@download/ENCFF715UFS.fastq.gz	["ENCSR730UDX"]
ENCSR124VXG	GGR	Duke University	3	1	EP300	51	/files/ENCFF567ISB/@@download/ENCFF567ISB.fastq.gz	["ENCSR005CRY"]
ENCSR124VXG	GGR	Duke University	1	1	EP300	51	/files/ENCFF068NEI/@@download/ENCFF068NEI.fastq.gz	["ENCSR005CRY"]
ENCSR124VXG	GGR	Duke University	2	1	EP300	51	/files/ENCFF393JGE/@@download/ENCFF393JGE.fastq.gz	["ENCSR005CRY"]
ENCSR124YCC	GGR	Duke University	3	1	H3K4me2	51	/files/ENCFF547QCV/@@download/ENCFF547QCV.fastq.gz	["ENCSR344ERJ"]
ENCSR124YCC	GGR	Duke University	1	1	H3K4me2	51	/files/ENCFF287LNQ/@@download/ENCFF287LNQ.fastq.gz	["ENCSR344ERJ"]
ENCSR124YCC	GGR	Duke University	2	1	H3K4me2	51	/files/ENCFF370HPK/@@download/ENCFF370HPK.fastq.gz	["ENCSR344ERJ"]
ENCSR130TQM	GGR	Duke University	3	1	CTCF	51	/files/ENCFF562YWN/@@download/ENCFF562YWN.fastq.gz	["ENCSR748SVE"]
ENCSR130TQM	GGR	Duke University	1	1	CTCF	51	/files/ENCFF134WLB/@@download/ENCFF134WLB.fastq.gz	["ENCSR748SVE"]
ENCSR130TQM	GGR	Duke University	2	1	CTCF	51	/files/ENCFF632YGZ/@@download/ENCFF632YGZ.fastq.gz	["ENCSR748SVE"]
ENCSR139DGM	GGR	Duke University	3	1	H3K4me3	51	/files/ENCFF506QAD/@@download/ENCFF506QAD.fastq.gz	["ENCSR310TYO"]
ENCSR139DGM	GGR	Duke University	1	1	H3K4me3	51	/files/ENCFF529XBL/@@download/ENCFF529XBL.fastq.gz	["ENCSR310TYO"]
ENCSR139DGM	GGR	Duke University	2	1	H3K4me3	51	/files/ENCFF110IIB/@@download/ENCFF110IIB.fastq.gz	["ENCSR310TYO"]
ENCSR139PCE	GGR	Duke University	3	1	Control	51	/files/ENCFF538KMT/@@download/ENCFF538KMT.fastq.gz	[]
ENCSR139PCE	GGR	Duke University	1	1	Control	51	/files/ENCFF105BMZ/@@download/ENCFF105BMZ.fastq.gz	[]
ENCSR139PCE	GGR	Duke University	2	1	Control	51	/files/ENCFF685JOQ/@@download/ENCFF685JOQ.fastq.gz	[]
ENCSR145YCX	GGR	Duke University	1	1	EP300	51	/files/ENCFF425YCS/@@download/ENCFF425YCS.fastq.gz	["ENCSR690JTW"]
ENCSR145YCX	GGR	Duke University	2	1	EP300	51	/files/ENCFF010TGP/@@download/ENCFF010TGP.fastq.gz	["ENCSR690JTW"]
ENCSR147APP	GGR	Duke University	3	1	Control	51	/files/ENCFF535VCQ/@@download/ENCFF535VCQ.fastq.gz	[]
ENCSR147APP	GGR	Duke University	1	1	Control	51	/files/ENCFF511KUH/@@download/ENCFF511KUH.fastq.gz	[]
ENCSR147APP	GGR	Duke University	2	1	Control	51	/files/ENCFF184AER/@@download/ENCFF184AER.fastq.gz	[]
ENCSR150EFU	GGR	Duke University	3	1	SMC3	51	/files/ENCFF244IOQ/@@download/ENCFF244IOQ.fastq.gz	["ENCSR139PCE"]
ENCSR150EFU	GGR	Duke University	1	1	SMC3	51	/files/ENCFF095BGM/@@download/ENCFF095BGM.fastq.gz	["ENCSR139PCE"]
ENCSR150EFU	GGR	Duke University	2	1	SMC3	51	/files/ENCFF919PGP/@@download/ENCFF919PGP.fastq.gz	["ENCSR139PCE"]
ENCSR163EXK	GGR	Duke University	3	1	JUNB	51	/files/ENCFF098XQR/@@download/ENCFF098XQR.fastq.gz	["ENCSR748SVE"]
ENCSR163EXK	GGR	Duke University	1	1	JUNB	51	/files/ENCFF442URQ/@@download/ENCFF442URQ.fastq.gz	["ENCSR748SVE"]
ENCSR163EXK	GGR	Duke University	2	1	JUNB	51	/files/ENCFF026XXC/@@download/ENCFF026XXC.fastq.gz	["ENCSR748SVE"]
ENCSR167QIJ	GGR	Duke University	3	1	EP300	51	/files/ENCFF316QFQ/@@download/ENCFF316QFQ.fastq.gz	["ENCSR324VMZ"]
ENCSR167QIJ	GGR	Duke University	2	1	EP300	51	/files/ENCFF768CXN/@@download/ENCFF768CXN.fastq.gz	["ENCSR324VMZ"]
ENCSR171ZJG	GGR	Duke University	3	1	H3K4me1	51	/files/ENCFF620HQT/@@download/ENCFF620HQT.fastq.gz	["ENCSR325PXS"]
ENCSR171ZJG	GGR	Duke University	1	1	H3K4me1	51	/files/ENCFF843ACU/@@download/ENCFF843ACU.fastq.gz	["ENCSR325PXS"]
ENCSR171ZJG	GGR	Duke University	2	1	H3K4me1	51	/files/ENCFF007VKS/@@download/ENCFF007VKS.fastq.gz	["ENCSR325PXS"]
ENCSR173IEA	GGR	Duke University	3	1	CTCF	51	/files/ENCFF627GKY/@@download/ENCFF627GKY.fastq.gz	["ENCSR701MJQ"]
ENCSR173IEA	GGR	Duke University	1	1	CTCF	51	/files/ENCFF200PSY/@@download/ENCFF200PSY.fastq.gz	["ENCSR701MJQ"]
ENCSR173IEA	GGR	Duke University	2	1	CTCF	51	/files/ENCFF260ODA/@@download/ENCFF260ODA.fastq.gz	["ENCSR701MJQ"]
ENCSR174FJD	GGR	Duke University	3	1	EP300	51	/files/ENCFF446QOB/@@download/ENCFF446QOB.fastq.gz	["ENCSR204GMP"]
ENCSR174FJD	GGR	Duke University	1	1	EP300	51	/files/ENCFF809KJU/@@download/ENCFF809KJU.fastq.gz	["ENCSR204GMP"]
ENCSR174FJD	GGR	Duke University	2	1	EP300	51	/files/ENCFF343WBZ/@@download/ENCFF343WBZ.fastq.gz	["ENCSR204GMP"]
ENCSR180YHA	GGR	Duke University	3	1	H3K27ac	51	/files/ENCFF428CQY/@@download/ENCFF428CQY.fastq.gz	["ENCSR310TYO"]
ENCSR180YHA	GGR	Duke University	1	1	H3K27ac	51	/files/ENCFF522VJD/@@download/ENCFF522VJD.fastq.gz	["ENCSR310TYO"]
ENCSR180YHA	GGR	Duke University	2	1	H3K27ac	51	/files/ENCFF562MBW/@@download/ENCFF562MBW.fastq.gz	["ENCSR310TYO"]
ENCSR182OZC	GGR	Duke University	3	1	CEBPB	51	/files/ENCFF140KTN/@@download/ENCFF140KTN.fastq.gz	["ENCSR147APP"]
ENCSR182OZC	GGR	Duke University	1	1	CEBPB	51	/files/ENCFF856ROJ/@@download/ENCFF856ROJ.fastq.gz	["ENCSR147APP"]
ENCSR186IQL	GGR	Duke University	3	1	BCL3	51	/files/ENCFF035EJZ/@@download/ENCFF035EJZ.fastq.gz	["ENCSR608QCS"]
ENCSR186IQL	GGR	Duke University	1	1	BCL3	51	/files/ENCFF436EYQ/@@download/ENCFF436EYQ.fastq.gz	["ENCSR608QCS"]
ENCSR186IQL	GGR	Duke University	2	1	BCL3	51	/files/ENCFF640TGQ/@@download/ENCFF640TGQ.fastq.gz	["ENCSR608QCS"]
ENCSR190VMK	GGR	Duke University	3	1	CEBPB	51	/files/ENCFF956DLX/@@download/ENCFF956DLX.fastq.gz	["ENCSR649JOE"]
ENCSR190VMK	GGR	Duke University	1	1	CEBPB	51	/files/ENCFF764HLW/@@download/ENCFF764HLW.fastq.gz	["ENCSR649JOE"]
ENCSR190VMK	GGR	Duke University	2	1	CEBPB	51	/files/ENCFF616TDE/@@download/ENCFF616TDE.fastq.gz	["ENCSR649JOE"]
ENCSR192PBJ	GGR	Duke University	3	1	JUN	51	/files/ENCFF619NSS/@@download/ENCFF619NSS.fastq.gz	["ENCSR814XCZ"]
ENCSR192PBJ	GGR	Duke University	1	1	JUN	51	/files/ENCFF800IWM/@@download/ENCFF800IWM.fastq.gz	["ENCSR814XCZ"]
ENCSR192PBJ	GGR	Duke University	2	1	JUN	51	/files/ENCFF924XSP/@@download/ENCFF924XSP.fastq.gz	["ENCSR814XCZ"]
ENCSR193NSH	GGR	Duke University	3	1	RAD21	51	/files/ENCFF057QLW/@@download/ENCFF057QLW.fastq.gz	["ENCSR139PCE"]
ENCSR193NSH	GGR	Duke University	1	1	RAD21	51	/files/ENCFF255TJB/@@download/ENCFF255TJB.fastq.gz	["ENCSR139PCE"]
ENCSR193NSH	GGR	Duke University	2	1	RAD21	51	/files/ENCFF260LQF/@@download/ENCFF260LQF.fastq.gz	["ENCSR139PCE"]
ENCSR199XBQ	GGR	Duke University	3	1	SMC3	51	/files/ENCFF394TEO/@@download/ENCFF394TEO.fastq.gz	["ENCSR233BJW"]
ENCSR199XBQ	GGR	Duke University	1	1	SMC3	51	/files/ENCFF050TII/@@download/ENCFF050TII.fastq.gz	["ENCSR233BJW"]
ENCSR199XBQ	GGR	Duke University	2	1	SMC3	51	/files/ENCFF783NJV/@@download/ENCFF783NJV.fastq.gz	["ENCSR233BJW"]
ENCSR203XPU	GGR	Duke University	3	1	H3K4me3	51	/files/ENCFF494CRS/@@download/ENCFF494CRS.fastq.gz	["ENCSR838ZAU"]
ENCSR203XPU	GGR	Duke University	1	1	H3K4me3	51	/files/ENCFF552FLH/@@download/ENCFF552FLH.fastq.gz	["ENCSR838ZAU"]
ENCSR203XPU	GGR	Duke University	2	1	H3K4me3	51	/files/ENCFF681VDV/@@download/ENCFF681VDV.fastq.gz	["ENCSR838ZAU"]
ENCSR204GMP	GGR	Duke University	3	1	Control	51	/files/ENCFF360EKK/@@download/ENCFF360EKK.fastq.gz	[]
ENCSR204GMP	GGR	Duke University	1	1	Control	51	/files/ENCFF961IHR/@@download/ENCFF961IHR.fastq.gz	[]
ENCSR204GMP	GGR	Duke University	2	1	Control	51	/files/ENCFF600HSN/@@download/ENCFF600HSN.fastq.gz	[]
ENCSR212FST	GGR	Duke University	3	1	Control	51	/files/ENCFF412LGW/@@download/ENCFF412LGW.fastq.gz	[]
ENCSR212FST	GGR	Duke University	1	1	Control	51	/files/ENCFF754IDJ/@@download/ENCFF754IDJ.fastq.gz	[]
ENCSR212FST	GGR	Duke University	2	1	Control	51	/files/ENCFF851QPA/@@download/ENCFF851QPA.fastq.gz	[]
ENCSR215DID	GGR	Duke University	3	1	H3K4me2	51	/files/ENCFF425ECA/@@download/ENCFF425ECA.fastq.gz	["ENCSR491TAD"]
ENCSR215DID	GGR	Duke University	1	1	H3K4me2	51	/files/ENCFF879UBF/@@download/ENCFF879UBF.fastq.gz	["ENCSR491TAD"]
ENCSR215DID	GGR	Duke University	2	1	H3K4me2	51	/files/ENCFF447VSN/@@download/ENCFF447VSN.fastq.gz	["ENCSR491TAD"]
ENCSR215UXN	GGR	Duke University	3	1	BCL3	51	/files/ENCFF771JVN/@@download/ENCFF771JVN.fastq.gz	["ENCSR611VYO"]
ENCSR215UXN	GGR	Duke University	1	1	BCL3	51	/files/ENCFF485WUK/@@download/ENCFF485WUK.fastq.gz	["ENCSR611VYO"]
ENCSR215UXN	GGR	Duke University	2	1	BCL3	51	/files/ENCFF711JUS/@@download/ENCFF711JUS.fastq.gz	["ENCSR611VYO"]
ENCSR216DMN	GGR	Duke University	3	1	Control	51	/files/ENCFF097YPD/@@download/ENCFF097YPD.fastq.gz	[]
ENCSR216DMN	GGR	Duke University	1	1	Control	51	/files/ENCFF582JMJ/@@download/ENCFF582JMJ.fastq.gz	[]
ENCSR216DMN	GGR	Duke University	2	1	Control	51	/files/ENCFF467EZO/@@download/ENCFF467EZO.fastq.gz	[]
ENCSR216GEB	GGR	Duke University	1	1	CEBPB	51	/files/ENCFF483KFJ/@@download/ENCFF483KFJ.fastq.gz	["ENCSR711MVL"]
ENCSR216GEB	GGR	Duke University	2	1	CEBPB	51	/files/ENCFF335BUI/@@download/ENCFF335BUI.fastq.gz	["ENCSR711MVL"]
ENCSR217ELF	GGR	Duke University	3	1	RAD21	51	/files/ENCFF379WBS/@@download/ENCFF379WBS.fastq.gz	["ENCSR382EJS"]
ENCSR217ELF	GGR	Duke University	1	1	RAD21	51	/files/ENCFF983OSM/@@download/ENCFF983OSM.fastq.gz	["ENCSR382EJS"]
ENCSR217ELF	GGR	Duke University	2	1	RAD21	51	/files/ENCFF097OQU/@@download/ENCFF097OQU.fastq.gz	["ENCSR382EJS"]
ENCSR225AOO	GGR	Duke University	3	1	H3K4me1	51	/files/ENCFF267MOE/@@download/ENCFF267MOE.fastq.gz	["ENCSR627RBH"]
ENCSR225AOO	GGR	Duke University	1	1	H3K4me1	51	/files/ENCFF964AOV/@@download/ENCFF964AOV.fastq.gz	["ENCSR627RBH"]
ENCSR225AOO	GGR	Duke University	2	1	H3K4me1	51	/files/ENCFF342DEI/@@download/ENCFF342DEI.fastq.gz	["ENCSR627RBH"]
ENCSR226UQG	GGR	Duke University	3	1	JUNB	51	/files/ENCFF552KQQ/@@download/ENCFF552KQQ.fastq.gz	["ENCSR328BXP"]
ENCSR226UQG	GGR	Duke University	1	1	JUNB	51	/files/ENCFF820SNN/@@download/ENCFF820SNN.fastq.gz	["ENCSR328BXP"]
ENCSR226UQG	GGR	Duke University	2	1	JUNB	51	/files/ENCFF280XMA/@@download/ENCFF280XMA.fastq.gz	["ENCSR328BXP"]
ENCSR233BJW	GGR	Duke University	3	1	Control	51	/files/ENCFF518AZC/@@download/ENCFF518AZC.fastq.gz	[]
ENCSR233BJW	GGR	Duke University	1	1	Control	51	/files/ENCFF527ZVN/@@download/ENCFF527ZVN.fastq.gz	[]
ENCSR233BJW	GGR	Duke University	2	1	Control	51	/files/ENCFF640YYD/@@download/ENCFF640YYD.fastq.gz	[]
ENCSR242EWU	GGR	Duke University	3	1	FOSL2	51	/files/ENCFF159IFU/@@download/ENCFF159IFU.fastq.gz	["ENCSR487EUI"]
ENCSR242EWU	GGR	Duke University	1	1	FOSL2	51	/files/ENCFF023BZM/@@download/ENCFF023BZM.fastq.gz	["ENCSR487EUI"]
ENCSR242EWU	GGR	Duke University	2	1	FOSL2	51	/files/ENCFF820LTK/@@download/ENCFF820LTK.fastq.gz	["ENCSR487EUI"]
ENCSR242TBH	GGR	Duke University	3	1	H3K27ac	51	/files/ENCFF611SVJ/@@download/ENCFF611SVJ.fastq.gz	["ENCSR548SPY"]
ENCSR242TBH	GGR	Duke University	1	1	H3K27ac	51	/files/ENCFF420VHJ/@@download/ENCFF420VHJ.fastq.gz	["ENCSR548SPY"]
ENCSR242TBH	GGR	Duke University	2	1	H3K27ac	51	/files/ENCFF262JTH/@@download/ENCFF262JTH.fastq.gz	["ENCSR548SPY"]
ENCSR247LSH	GGR	Duke University	3	1	RAD21	51	/files/ENCFF493LNY/@@download/ENCFF493LNY.fastq.gz	["ENCSR088SOR"]
ENCSR247LSH	GGR	Duke University	1	1	RAD21	51	/files/ENCFF579ESH/@@download/ENCFF579ESH.fastq.gz	["ENCSR088SOR"]
ENCSR247LSH	GGR	Duke University	2	1	RAD21	51	/files/ENCFF587DZZ/@@download/ENCFF587DZZ.fastq.gz	["ENCSR088SOR"]
ENCSR249JOH	GGR	Duke University	3	1	CTCF	51	/files/ENCFF339MJW/@@download/ENCFF339MJW.fastq.gz	["ENCSR560DEL"]
ENCSR249JOH	GGR	Duke University	1	1	CTCF	51	/files/ENCFF177RCB/@@download/ENCFF177RCB.fastq.gz	["ENCSR560DEL"]
ENCSR249JOH	GGR	Duke University	2	1	CTCF	51	/files/ENCFF566BZO/@@download/ENCFF566BZO.fastq.gz	["ENCSR560DEL"]
ENCSR250EHC	GGR	Duke University	1	1	H3K27ac	51	/files/ENCFF579OTF/@@download/ENCFF579OTF.fastq.gz	["ENCSR274VPI"]
ENCSR250EHC	GGR	Duke University	2	1	H3K27ac	51	/files/ENCFF859DPQ/@@download/ENCFF859DPQ.fastq.gz	["ENCSR274VPI"]
ENCSR252FZA	GGR	Duke University	3	1	H3K4me3	51	/files/ENCFF396GBZ/@@download/ENCFF396GBZ.fastq.gz	["ENCSR344ERJ"]
ENCSR252FZA	GGR	Duke University	1	1	H3K4me3	51	/files/ENCFF088WOR/@@download/ENCFF088WOR.fastq.gz	["ENCSR344ERJ"]
ENCSR252FZA	GGR	Duke University	2	1	H3K4me3	51	/files/ENCFF463BIC/@@download/ENCFF463BIC.fastq.gz	["ENCSR344ERJ"]
ENCSR255CTA	GGR	Duke University	3	1	NR3C1	51	/files/ENCFF516LUP/@@download/ENCFF516LUP.fastq.gz	["ENCSR310TYO"]
ENCSR255CTA	GGR	Duke University	1	1	NR3C1	51	/files/ENCFF208XIN/@@download/ENCFF208XIN.fastq.gz	["ENCSR310TYO"]
ENCSR255CTA	GGR	Duke University	2	1	NR3C1	51	/files/ENCFF122YCV/@@download/ENCFF122YCV.fastq.gz	["ENCSR310TYO"]
ENCSR260WCE	GGR	Duke University	3	1	EP300	51	/files/ENCFF723CDI/@@download/ENCFF723CDI.fastq.gz	["ENCSR467GRT"]
ENCSR260WCE	GGR	Duke University	1	1	EP300	51	/files/ENCFF529VKH/@@download/ENCFF529VKH.fastq.gz	["ENCSR467GRT"]
ENCSR260WCE	GGR	Duke University	2	1	EP300	51	/files/ENCFF385BFU/@@download/ENCFF385BFU.fastq.gz	["ENCSR467GRT"]
ENCSR266YIS	GGR	Duke University	3	1	Control	51	/files/ENCFF215IWI/@@download/ENCFF215IWI.fastq.gz	[]
ENCSR266YIS	GGR	Duke University	1	1	Control	51	/files/ENCFF132NRG/@@download/ENCFF132NRG.fastq.gz	[]
ENCSR266YIS	GGR	Duke University	2	1	Control	51	/files/ENCFF803JFA/@@download/ENCFF803JFA.fastq.gz	[]
ENCSR269IUA	GGR	Duke University	3	1	CEBPB	51	/files/ENCFF915PSA/@@download/ENCFF915PSA.fastq.gz	["ENCSR005CRY"]
ENCSR269IUA	GGR	Duke University	1	1	CEBPB	51	/files/ENCFF165VMM/@@download/ENCFF165VMM.fastq.gz	["ENCSR005CRY"]
ENCSR269IUA	GGR	Duke University	2	1	CEBPB	51	/files/ENCFF823RDW/@@download/ENCFF823RDW.fastq.gz	["ENCSR005CRY"]
ENCSR269RPR	GGR	Duke University	3	1	JUNB	51	/files/ENCFF684GNS/@@download/ENCFF684GNS.fastq.gz	["ENCSR088SOR"]
ENCSR269RPR	GGR	Duke University	2	1	JUNB	51	/files/ENCFF217SOO/@@download/ENCFF217SOO.fastq.gz	["ENCSR088SOR"]
ENCSR274VPI	GGR	Duke University	3	1	Control	51	/files/ENCFF526AVE/@@download/ENCFF526AVE.fastq.gz	[]
ENCSR274VPI	GGR	Duke University	1	1	Control	51	/files/ENCFF047IPB/@@download/ENCFF047IPB.fastq.gz	[]
ENCSR274VPI	GGR	Duke University	2	1	Control	51	/files/ENCFF081NZK/@@download/ENCFF081NZK.fastq.gz	[]
ENCSR274WRI	GGR	Duke University	3	1	FOSL2	51	/files/ENCFF218ISG/@@download/ENCFF218ISG.fastq.gz	["ENCSR147APP"]
ENCSR274WRI	GGR	Duke University	1	1	FOSL2	51	/files/ENCFF401KJW/@@download/ENCFF401KJW.fastq.gz	["ENCSR147APP"]
ENCSR274WRI	GGR	Duke University	2	1	FOSL2	51	/files/ENCFF483APP/@@download/ENCFF483APP.fastq.gz	["ENCSR147APP"]
ENCSR285FZP	GGR	Duke University	3	1	H3K4me3	51	/files/ENCFF688BTY/@@download/ENCFF688BTY.fastq.gz	["ENCSR317VER"]
ENCSR285FZP	GGR	Duke University	1	1	H3K4me3	51	/files/ENCFF336UWC/@@download/ENCFF336UWC.fastq.gz	["ENCSR317VER"]
ENCSR285FZP	GGR	Duke University	2	1	H3K4me3	51	/files/ENCFF788QPV/@@download/ENCFF788QPV.fastq.gz	["ENCSR317VER"]
ENCSR287FWE	GGR	Duke University	3	1	NR3C1	51	/files/ENCFF881PQP/@@download/ENCFF881PQP.fastq.gz	["ENCSR549SVK"]
ENCSR287FWE	GGR	Duke University	1	1	NR3C1	51	/files/ENCFF325UOQ/@@download/ENCFF325UOQ.fastq.gz	["ENCSR549SVK"]
ENCSR287FWE	GGR	Duke University	2	1	NR3C1	51	/files/ENCFF311IBS/@@download/ENCFF311IBS.fastq.gz	["ENCSR549SVK"]
ENCSR287UXS	GGR	Duke University	1	1	CTCF	51	/files/ENCFF296AYY/@@download/ENCFF296AYY.fastq.gz	["ENCSR366VPA"]
ENCSR287UXS	GGR	Duke University	2	1	CTCF	51	/files/ENCFF466EUK/@@download/ENCFF466EUK.fastq.gz	["ENCSR366VPA"]
ENCSR288EPV	GGR	Duke University	1	1	BCL3	51	/files/ENCFF296CTO/@@download/ENCFF296CTO.fastq.gz	["ENCSR005CRY"]
ENCSR288EPV	GGR	Duke University	2	1	BCL3	51	/files/ENCFF577MQI/@@download/ENCFF577MQI.fastq.gz	["ENCSR005CRY"]
ENCSR299ILN	GGR	Duke University	3	1	CEBPB	51	/files/ENCFF264TCW/@@download/ENCFF264TCW.fastq.gz	["ENCSR611VYO"]
ENCSR299ILN	GGR	Duke University	1	1	CEBPB	51	/files/ENCFF750EOP/@@download/ENCFF750EOP.fastq.gz	["ENCSR611VYO"]
ENCSR299ILN	GGR	Duke University	2	1	CEBPB	51	/files/ENCFF670SMU/@@download/ENCFF670SMU.fastq.gz	["ENCSR611VYO"]
ENCSR299MNA	GGR	Duke University	3	1	H3K9me3	51	/files/ENCFF014VJM/@@download/ENCFF014VJM.fastq.gz	["ENCSR627RBH"]
ENCSR299MNA	GGR	Duke University	1	1	H3K9me3	51	/files/ENCFF517HWM/@@download/ENCFF517HWM.fastq.gz	["ENCSR627RBH"]
ENCSR299MNA	GGR	Duke University	2	1	H3K9me3	51	/files/ENCFF494ULZ/@@download/ENCFF494ULZ.fastq.gz	["ENCSR627RBH"]
ENCSR310TYO	GGR	Duke University	3	1	Control	51	/files/ENCFF649OIW/@@download/ENCFF649OIW.fastq.gz	[]
ENCSR310TYO	GGR	Duke University	1	1	Control	51	/files/ENCFF689LDK/@@download/ENCFF689LDK.fastq.gz	[]
ENCSR310TYO	GGR	Duke University	2	1	Control	51	/files/ENCFF572ZEF/@@download/ENCFF572ZEF.fastq.gz	[]
ENCSR317VER	GGR	Duke University	3	1	Control	51	/files/ENCFF634KHZ/@@download/ENCFF634KHZ.fastq.gz	[]
ENCSR317VER	GGR	Duke University	1	1	Control	51	/files/ENCFF163PSC/@@download/ENCFF163PSC.fastq.gz	[]
ENCSR317VER	GGR	Duke University	2	1	Control	51	/files/ENCFF038ADB/@@download/ENCFF038ADB.fastq.gz	[]
ENCSR321BJQ	ENCODE3	Broad Institute	1	1	EHMT2	76	/files/ENCFF121HEJ/@@download/ENCFF121HEJ.fastq.gz	["ENCSR787VQB"]
ENCSR321BJQ	ENCODE3	Broad Institute	2	1	EHMT2	76	/files/ENCFF892BYO/@@download/ENCFF892BYO.fastq.gz	["ENCSR787VQB"]
ENCSR324VMZ	GGR	Duke University	3	1	Control	51	/files/ENCFF743YGE/@@download/ENCFF743YGE.fastq.gz	[]
ENCSR324VMZ	GGR	Duke University	1	1	Control	51	/files/ENCFF151SVH/@@download/ENCFF151SVH.fastq.gz	[]
ENCSR324VMZ	GGR	Duke University	2	1	Control	51	/files/ENCFF680IWG/@@download/ENCFF680IWG.fastq.gz	[]
ENCSR325PXS	GGR	Duke University	3	1	Control	51	/files/ENCFF695BNF/@@download/ENCFF695BNF.fastq.gz	[]
ENCSR325PXS	GGR	Duke University	1	1	Control	51	/files/ENCFF928FXR/@@download/ENCFF928FXR.fastq.gz	[]
ENCSR325PXS	GGR	Duke University	2	1	Control	51	/files/ENCFF786UZX/@@download/ENCFF786UZX.fastq.gz	[]
ENCSR325VCV	GGR	Duke University	3	1	H3K27ac	51	/files/ENCFF030ILJ/@@download/ENCFF030ILJ.fastq.gz	["ENCSR212FST"]
ENCSR325VCV	GGR	Duke University	1	1	H3K27ac	51	/files/ENCFF967DNX/@@download/ENCFF967DNX.fastq.gz	["ENCSR212FST"]
ENCSR325VCV	GGR	Duke University	2	1	H3K27ac	51	/files/ENCFF714TSH/@@download/ENCFF714TSH.fastq.gz	["ENCSR212FST"]
ENCSR328BXP	GGR	Duke University	3	1	Control	51	/files/ENCFF501PIN/@@download/ENCFF501PIN.fastq.gz	[]
ENCSR328BXP	GGR	Duke University	1	1	Control	51	/files/ENCFF464RUY/@@download/ENCFF464RUY.fastq.gz	[]
ENCSR328BXP	GGR	Duke University	2	1	Control	51	/files/ENCFF927VIV/@@download/ENCFF927VIV.fastq.gz	[]
ENCSR330ELC	GGR	Duke University	3	1	SMC3	51	/files/ENCFF853YBC/@@download/ENCFF853YBC.fastq.gz	["ENCSR328BXP"]
ENCSR330ELC	GGR	Duke University	1	1	SMC3	51	/files/ENCFF034HWP/@@download/ENCFF034HWP.fastq.gz	["ENCSR328BXP"]
ENCSR330ELC	GGR	Duke University	2	1	SMC3	51	/files/ENCFF620MPI/@@download/ENCFF620MPI.fastq.gz	["ENCSR328BXP"]
ENCSR330IJE	GGR	Duke University	3	1	FOSL2	51	/files/ENCFF393VPC/@@download/ENCFF393VPC.fastq.gz	["ENCSR611VYO"]
ENCSR330IJE	GGR	Duke University	1	1	FOSL2	51	/files/ENCFF973CRA/@@download/ENCFF973CRA.fastq.gz	["ENCSR611VYO"]
ENCSR330IJE	GGR	Duke University	2	1	FOSL2	51	/files/ENCFF287HDR/@@download/ENCFF287HDR.fastq.gz	["ENCSR611VYO"]
ENCSR332WDQ	GGR	Duke University	1	1	JUNB	51	/files/ENCFF108VEZ/@@download/ENCFF108VEZ.fastq.gz	["ENCSR382EJS"]
ENCSR332WDQ	GGR	Duke University	2	1	JUNB	51	/files/ENCFF601RDD/@@download/ENCFF601RDD.fastq.gz	["ENCSR382EJS"]
ENCSR335RKQ	GGR	Duke University	3	1	SMC3	51	/files/ENCFF279ROR/@@download/ENCFF279ROR.fastq.gz	["ENCSR748SVE"]
ENCSR335RKQ	GGR	Duke University	1	1	SMC3	51	/files/ENCFF851EDP/@@download/ENCFF851EDP.fastq.gz	["ENCSR748SVE"]
ENCSR335RKQ	GGR	Duke University	2	1	SMC3	51	/files/ENCFF022FMB/@@download/ENCFF022FMB.fastq.gz	["ENCSR748SVE"]
ENCSR336VBV	GGR	Duke University	3	1	CTCF	51	/files/ENCFF209SXY/@@download/ENCFF209SXY.fastq.gz	["ENCSR328BXP"]
ENCSR336VBV	GGR	Duke University	1	1	CTCF	51	/files/ENCFF813OAX/@@download/ENCFF813OAX.fastq.gz	["ENCSR328BXP"]
ENCSR336VBV	GGR	Duke University	2	1	CTCF	51	/files/ENCFF746KFL/@@download/ENCFF746KFL.fastq.gz	["ENCSR328BXP"]
ENCSR340NAL	GGR	Duke University	3	1	H3K27ac	51	/files/ENCFF175INS/@@download/ENCFF175INS.fastq.gz	["ENCSR887SZF"]
ENCSR340NAL	GGR	Duke University	1	1	H3K27ac	51	/files/ENCFF860PUC/@@download/ENCFF860PUC.fastq.gz	["ENCSR887SZF"]
ENCSR340NAL	GGR	Duke University	2	1	H3K27ac	51	/files/ENCFF362GWT/@@download/ENCFF362GWT.fastq.gz	["ENCSR887SZF"]
ENCSR344CSQ	GGR	Duke University	3	1	Control	51	/files/ENCFF597BGM/@@download/ENCFF597BGM.fastq.gz	[]
ENCSR344CSQ	GGR	Duke University	1	1	Control	51	/files/ENCFF525NPT/@@download/ENCFF525NPT.fastq.gz	[]
ENCSR344CSQ	GGR	Duke University	2	1	Control	51	/files/ENCFF260VTM/@@download/ENCFF260VTM.fastq.gz	[]
ENCSR344ERJ	GGR	Duke University	3	1	Control	51	/files/ENCFF936FEO/@@download/ENCFF936FEO.fastq.gz	[]
ENCSR344ERJ	GGR	Duke University	1	1	Control	51	/files/ENCFF684DXF/@@download/ENCFF684DXF.fastq.gz	[]
ENCSR344ERJ	GGR	Duke University	2	1	Control	51	/files/ENCFF947TCS/@@download/ENCFF947TCS.fastq.gz	[]
ENCSR350EFV	GGR	Duke University	3	1	H3K27ac	51	/files/ENCFF886DEN/@@download/ENCFF886DEN.fastq.gz	["ENCSR325PXS"]
ENCSR350EFV	GGR	Duke University	1	1	H3K27ac	51	/files/ENCFF862BBX/@@download/ENCFF862BBX.fastq.gz	["ENCSR325PXS"]
ENCSR350EFV	GGR	Duke University	2	1	H3K27ac	51	/files/ENCFF974OQD/@@download/ENCFF974OQD.fastq.gz	["ENCSR325PXS"]
ENCSR354ERB	GGR	Duke University	3	1	H3K9me3	51	/files/ENCFF547AQD/@@download/ENCFF547AQD.fastq.gz	["ENCSR325PXS"]
ENCSR354ERB	GGR	Duke University	1	1	H3K9me3	51	/files/ENCFF057OHI/@@download/ENCFF057OHI.fastq.gz	["ENCSR325PXS"]
ENCSR354ERB	GGR	Duke University	2	1	H3K9me3	51	/files/ENCFF074RTO/@@download/ENCFF074RTO.fastq.gz	["ENCSR325PXS"]
ENCSR355HLV	GGR	Duke University	3	1	NR3C1	51	/files/ENCFF145PXL/@@download/ENCFF145PXL.fastq.gz	["ENCSR814XCZ"]
ENCSR355HLV	GGR	Duke University	1	1	NR3C1	51	/files/ENCFF950HBZ/@@download/ENCFF950HBZ.fastq.gz	["ENCSR814XCZ"]
ENCSR355HLV	GGR	Duke University	2	1	NR3C1	51	/files/ENCFF635QIQ/@@download/ENCFF635QIQ.fastq.gz	["ENCSR814XCZ"]
ENCSR356YXW	GGR	Duke University	3	1	HES2	51	/files/ENCFF739PFA/@@download/ENCFF739PFA.fastq.gz	["ENCSR467GRT"]
ENCSR356YXW	GGR	Duke University	1	1	HES2	51	/files/ENCFF585KHC/@@download/ENCFF585KHC.fastq.gz	["ENCSR467GRT"]
ENCSR356YXW	GGR	Duke University	2	1	HES2	51	/files/ENCFF409ZVI/@@download/ENCFF409ZVI.fastq.gz	["ENCSR467GRT"]
ENCSR358ELZ	GGR	Duke University	3	1	EP300	51	/files/ENCFF950LBR/@@download/ENCFF950LBR.fastq.gz	["ENCSR611VYO"]
ENCSR358ELZ	GGR	Duke University	1	1	EP300	51	/files/ENCFF922NFJ/@@download/ENCFF922NFJ.fastq.gz	["ENCSR611VYO"]
ENCSR366VPA	GGR	Duke University	3	1	Control	51	/files/ENCFF593ZTF/@@download/ENCFF593ZTF.fastq.gz	[]
ENCSR366VPA	GGR	Duke University	1	1	Control	51	/files/ENCFF347URC/@@download/ENCFF347URC.fastq.gz	[]
ENCSR366VPA	GGR	Duke University	2	1	Control	51	/files/ENCFF238JFM/@@download/ENCFF238JFM.fastq.gz	[]
ENCSR375BUB	GGR	Duke University	3	1	CEBPB	51	/files/ENCFF146MIV/@@download/ENCFF146MIV.fastq.gz	["ENCSR608QCS"]
ENCSR375BUB	GGR	Duke University	2	1	CEBPB	51	/files/ENCFF931HIX/@@download/ENCFF931HIX.fastq.gz	["ENCSR608QCS"]
ENCSR382EJS	GGR	Duke University	3	1	Control	51	/files/ENCFF315QEN/@@download/ENCFF315QEN.fastq.gz	[]
ENCSR382EJS	GGR	Duke University	1	1	Control	51	/files/ENCFF160BRR/@@download/ENCFF160BRR.fastq.gz	[]
ENCSR382EJS	GGR	Duke University	2	1	Control	51	/files/ENCFF096EDH/@@download/ENCFF096EDH.fastq.gz	[]
ENCSR384KPP	GGR	Duke University	3	1	CTCF	51	/files/ENCFF820SVP/@@download/ENCFF820SVP.fastq.gz	["ENCSR088SOR"]
ENCSR384KPP	GGR	Duke University	1	1	CTCF	51	/files/ENCFF470TWY/@@download/ENCFF470TWY.fastq.gz	["ENCSR088SOR"]
ENCSR384KPP	GGR	Duke University	2	1	CTCF	51	/files/ENCFF812SLL/@@download/ENCFF812SLL.fastq.gz	["ENCSR088SOR"]
ENCSR385RUW	GGR	Duke University	3	1	NR3C1	51	/files/ENCFF706GSP/@@download/ENCFF706GSP.fastq.gz	["ENCSR325PXS"]
ENCSR385RUW	GGR	Duke University	1	1	NR3C1	51	/files/ENCFF354PUQ/@@download/ENCFF354PUQ.fastq.gz	["ENCSR325PXS"]
ENCSR385RUW	GGR	Duke University	2	1	NR3C1	51	/files/ENCFF577KHF/@@download/ENCFF577KHF.fastq.gz	["ENCSR325PXS"]
ENCSR404OLV	GGR	Duke University	3	1	H3K4me1	51	/files/ENCFF316SYE/@@download/ENCFF316SYE.fastq.gz	["ENCSR274VPI"]
ENCSR404OLV	GGR	Duke University	1	1	H3K4me1	51	/files/ENCFF294ENQ/@@download/ENCFF294ENQ.fastq.gz	["ENCSR274VPI"]
ENCSR404OLV	GGR	Duke University	2	1	H3K4me1	51	/files/ENCFF478YXZ/@@download/ENCFF478YXZ.fastq.gz	["ENCSR274VPI"]
ENCSR410BCN	GGR	Duke University	3	1	H3K4me2	51	/files/ENCFF758ZYB/@@download/ENCFF758ZYB.fastq.gz	["ENCSR838ZAU"]
ENCSR410BCN	GGR	Duke University	1	1	H3K4me2	51	/files/ENCFF200MJB/@@download/ENCFF200MJB.fastq.gz	["ENCSR838ZAU"]
ENCSR410BCN	GGR	Duke University	2	1	H3K4me2	51	/files/ENCFF144IZV/@@download/ENCFF144IZV.fastq.gz	["ENCSR838ZAU"]
ENCSR414CQB	GGR	Duke University	3	1	CTCF	51	/files/ENCFF456HVM/@@download/ENCFF456HVM.fastq.gz	["ENCSR382EJS"]
ENCSR414CQB	GGR	Duke University	1	1	CTCF	51	/files/ENCFF016IVG/@@download/ENCFF016IVG.fastq.gz	["ENCSR382EJS"]
ENCSR414CQB	GGR	Duke University	2	1	CTCF	51	/files/ENCFF984HWD/@@download/ENCFF984HWD.fastq.gz	["ENCSR382EJS"]
ENCSR419TWL	GGR	Duke University	1	1	HES2	51	/files/ENCFF903DHQ/@@download/ENCFF903DHQ.fastq.gz	["ENCSR147APP"]
ENCSR419TWL	GGR	Duke University	2	1	HES2	51	/files/ENCFF883UDI/@@download/ENCFF883UDI.fastq.gz	["ENCSR147APP"]
ENCSR424JOE	GGR	Duke University	3	1	NR3C1	51	/files/ENCFF753QBM/@@download/ENCFF753QBM.fastq.gz	["ENCSR887SZF"]
ENCSR424JOE	GGR	Duke University	1	1	NR3C1	51	/files/ENCFF335LGU/@@download/ENCFF335LGU.fastq.gz	["ENCSR887SZF"]
ENCSR424JOE	GGR	Duke University	2	1	NR3C1	51	/files/ENCFF639GAY/@@download/ENCFF639GAY.fastq.gz	["ENCSR887SZF"]
ENCSR425MXK	GGR	Duke University	3	1	HES2	51	/files/ENCFF685EMQ/@@download/ENCFF685EMQ.fastq.gz	["ENCSR608QCS"]
ENCSR425MXK	GGR	Duke University	1	1	HES2	51	/files/ENCFF658OUW/@@download/ENCFF658OUW.fastq.gz	["ENCSR608QCS"]
ENCSR425MXK	GGR	Duke University	2	1	HES2	51	/files/ENCFF626GGL/@@download/ENCFF626GGL.fastq.gz	["ENCSR608QCS"]
ENCSR426BPV	GGR	Duke University	1	1	JUNB	51	/files/ENCFF583ZDI/@@download/ENCFF583ZDI.fastq.gz	["ENCSR366VPA"]
ENCSR426BPV	GGR	Duke University	2	1	JUNB	51	/files/ENCFF935ABH/@@download/ENCFF935ABH.fastq.gz	["ENCSR366VPA"]
ENCSR428DFL	GGR	Duke University	3	1	H3K4me2	51	/files/ENCFF819OUG/@@download/ENCFF819OUG.fastq.gz	["ENCSR549SVK"]
ENCSR428DFL	GGR	Duke University	1	1	H3K4me2	51	/files/ENCFF507YIE/@@download/ENCFF507YIE.fastq.gz	["ENCSR549SVK"]
ENCSR428DFL	GGR	Duke University	2	1	H3K4me2	51	/files/ENCFF826KAA/@@download/ENCFF826KAA.fastq.gz	["ENCSR549SVK"]
ENCSR431LRW	GGR	Duke University	3	1	JUNB	51	/files/ENCFF933IQW/@@download/ENCFF933IQW.fastq.gz	["ENCSR139PCE"]
ENCSR431LRW	GGR	Duke University	2	1	JUNB	51	/files/ENCFF886IUE/@@download/ENCFF886IUE.fastq.gz	["ENCSR139PCE"]
ENCSR432AXE	GGR	Duke University	3	1	CTCF	51	/files/ENCFF529XZV/@@download/ENCFF529XZV.fastq.gz	["ENCSR233BJW"]
ENCSR432AXE	GGR	Duke University	1	1	CTCF	51	/files/ENCFF671PHW/@@download/ENCFF671PHW.fastq.gz	["ENCSR233BJW"]
ENCSR432AXE	GGR	Duke University	2	1	CTCF	51	/files/ENCFF563ZOF/@@download/ENCFF563ZOF.fastq.gz	["ENCSR233BJW"]
ENCSR435JKM	GGR	Duke University	3	1	H3K27ac	51	/files/ENCFF138WAA/@@download/ENCFF138WAA.fastq.gz	["ENCSR549SVK"]
ENCSR435JKM	GGR	Duke University	1	1	H3K27ac	51	/files/ENCFF051HIO/@@download/ENCFF051HIO.fastq.gz	["ENCSR549SVK"]
ENCSR435JKM	GGR	Duke University	2	1	H3K27ac	51	/files/ENCFF445JNN/@@download/ENCFF445JNN.fastq.gz	["ENCSR549SVK"]
ENCSR446SPT	GGR	Duke University	1	1	BCL3	51	/files/ENCFF705LLQ/@@download/ENCFF705LLQ.fastq.gz	["ENCSR690JTW"]
ENCSR446SPT	GGR	Duke University	2	1	BCL3	51	/files/ENCFF376HFJ/@@download/ENCFF376HFJ.fastq.gz	["ENCSR690JTW"]
ENCSR447ZMS	GGR	Duke University	3	1	CEBPB	51	/files/ENCFF859YGK/@@download/ENCFF859YGK.fastq.gz	["ENCSR467GRT"]
ENCSR447ZMS	GGR	Duke University	1	1	CEBPB	51	/files/ENCFF496UAH/@@download/ENCFF496UAH.fastq.gz	["ENCSR467GRT"]
ENCSR447ZMS	GGR	Duke University	2	1	CEBPB	51	/files/ENCFF046LLR/@@download/ENCFF046LLR.fastq.gz	["ENCSR467GRT"]
ENCSR451MJX	GGR	Duke University	3	1	H3K9me3	51	/files/ENCFF705BEQ/@@download/ENCFF705BEQ.fastq.gz	["ENCSR549SVK"]
ENCSR451MJX	GGR	Duke University	1	1	H3K9me3	51	/files/ENCFF860ZHN/@@download/ENCFF860ZHN.fastq.gz	["ENCSR549SVK"]
ENCSR451MJX	GGR	Duke University	2	1	H3K9me3	51	/files/ENCFF410QJG/@@download/ENCFF410QJG.fastq.gz	["ENCSR549SVK"]
ENCSR458VTP	GGR	Duke University	3	1	NR3C1	51	/files/ENCFF150AWX/@@download/ENCFF150AWX.fastq.gz	["ENCSR324VMZ"]
ENCSR458VTP	GGR	Duke University	1	1	NR3C1	51	/files/ENCFF675WFP/@@download/ENCFF675WFP.fastq.gz	["ENCSR324VMZ"]
ENCSR458VTP	GGR	Duke University	2	1	NR3C1	51	/files/ENCFF287HHY/@@download/ENCFF287HHY.fastq.gz	["ENCSR324VMZ"]
ENCSR462JVS	GGR	Duke University	3	1	H3K4me1	51	/files/ENCFF713YRP/@@download/ENCFF713YRP.fastq.gz	["ENCSR317VER"]
ENCSR462JVS	GGR	Duke University	1	1	H3K4me1	51	/files/ENCFF033TUL/@@download/ENCFF033TUL.fastq.gz	["ENCSR317VER"]
ENCSR462JVS	GGR	Duke University	2	1	H3K4me1	51	/files/ENCFF034CSU/@@download/ENCFF034CSU.fastq.gz	["ENCSR317VER"]
ENCSR467GRT	GGR	Duke University	3	1	Control	51	/files/ENCFF697YMQ/@@download/ENCFF697YMQ.fastq.gz	[]
ENCSR467GRT	GGR	Duke University	1	1	Control	51	/files/ENCFF989IQK/@@download/ENCFF989IQK.fastq.gz	[]
ENCSR467GRT	GGR	Duke University	2	1	Control	51	/files/ENCFF759SMG/@@download/ENCFF759SMG.fastq.gz	[]
ENCSR467VXG	GGR	Duke University	3	1	EP300	51	/files/ENCFF565AAM/@@download/ENCFF565AAM.fastq.gz	["ENCSR909GTY"]
ENCSR467VXG	GGR	Duke University	1	1	EP300	51	/files/ENCFF032URE/@@download/ENCFF032URE.fastq.gz	["ENCSR909GTY"]
ENCSR467VXG	GGR	Duke University	2	1	EP300	51	/files/ENCFF963TSB/@@download/ENCFF963TSB.fastq.gz	["ENCSR909GTY"]
ENCSR469WAO	ENCODE3	Broad Institute	1	1	CBX2	76	/files/ENCFF409XOE/@@download/ENCFF409XOE.fastq.gz	["ENCSR787VQB"]
ENCSR469WAO	ENCODE3	Broad Institute	2	1	CBX2	76	/files/ENCFF701LMH/@@download/ENCFF701LMH.fastq.gz	["ENCSR787VQB"]
ENCSR471EKW	GGR	Duke University	3	1	NR3C1	51	/files/ENCFF821TYS/@@download/ENCFF821TYS.fastq.gz	["ENCSR204GMP"]
ENCSR471EKW	GGR	Duke University	1	1	NR3C1	51	/files/ENCFF535ZZM/@@download/ENCFF535ZZM.fastq.gz	["ENCSR204GMP"]
ENCSR471EKW	GGR	Duke University	2	1	NR3C1	51	/files/ENCFF523WRT/@@download/ENCFF523WRT.fastq.gz	["ENCSR204GMP"]
ENCSR473CRE	GGR	Duke University	1	1	BCL3	51	/files/ENCFF365IFL/@@download/ENCFF365IFL.fastq.gz	["ENCSR711MVL"]
ENCSR473CRE	GGR	Duke University	2	1	BCL3	51	/files/ENCFF887JCO/@@download/ENCFF887JCO.fastq.gz	["ENCSR711MVL"]
ENCSR473SUA	ENCODE3	Stanford University	1	1	ESRRA	36	/files/ENCFF002EAE/@@download/ENCFF002EAE.fastq.gz	["ENCSR949BZP"]
ENCSR473SUA	ENCODE3	Stanford University	2	1	ESRRA	36	/files/ENCFF002EAF/@@download/ENCFF002EAF.fastq.gz	["ENCSR949BZP"]
ENCSR474DCX	GGR	Duke University	3	1	CEBPB	51	/files/ENCFF024QAO/@@download/ENCFF024QAO.fastq.gz	["ENCSR487EUI"]
ENCSR474DCX	GGR	Duke University	1	1	CEBPB	51	/files/ENCFF730KTQ/@@download/ENCFF730KTQ.fastq.gz	["ENCSR487EUI"]
ENCSR474DCX	GGR	Duke University	2	1	CEBPB	51	/files/ENCFF604RPB/@@download/ENCFF604RPB.fastq.gz	["ENCSR487EUI"]
ENCSR480OHP	GGR	Duke University	3	1	H3K27ac	51	/files/ENCFF308IPW/@@download/ENCFF308IPW.fastq.gz	["ENCSR344CSQ"]
ENCSR480OHP	GGR	Duke University	1	1	H3K27ac	51	/files/ENCFF414EFW/@@download/ENCFF414EFW.fastq.gz	["ENCSR344CSQ"]
ENCSR480OHP	GGR	Duke University	2	1	H3K27ac	51	/files/ENCFF840SQZ/@@download/ENCFF840SQZ.fastq.gz	["ENCSR344CSQ"]
ENCSR481YWD	ENCODE3	Stanford University	1	1	SMC3	36	/files/ENCFF160OSF/@@download/ENCFF160OSF.fastq.gz	["ENCSR949BZP"]
ENCSR481YWD	ENCODE3	Stanford University	2	1	SMC3	36	/files/ENCFF742IYU/@@download/ENCFF742IYU.fastq.gz	["ENCSR949BZP"]
ENCSR483JJT	GGR	Duke University	3	1	H3K4me3	51	/files/ENCFF118PCB/@@download/ENCFF118PCB.fastq.gz	["ENCSR325PXS"]
ENCSR483JJT	GGR	Duke University	1	1	H3K4me3	51	/files/ENCFF356EDV/@@download/ENCFF356EDV.fastq.gz	["ENCSR325PXS"]
ENCSR487EUI	GGR	Duke University	3	1	Control	51	/files/ENCFF796UNQ/@@download/ENCFF796UNQ.fastq.gz	[]
ENCSR487EUI	GGR	Duke University	1	1	Control	51	/files/ENCFF419NQI/@@download/ENCFF419NQI.fastq.gz	[]
ENCSR487EUI	GGR	Duke University	2	1	Control	51	/files/ENCFF538UDB/@@download/ENCFF538UDB.fastq.gz	[]
ENCSR489DIG	GGR	Duke University	3	1	JUN	51	/files/ENCFF493RAI/@@download/ENCFF493RAI.fastq.gz	["ENCSR266YIS"]
ENCSR489DIG	GGR	Duke University	1	1	JUN	51	/files/ENCFF579UWF/@@download/ENCFF579UWF.fastq.gz	["ENCSR266YIS"]
ENCSR489DIG	GGR	Duke University	2	1	JUN	51	/files/ENCFF358NBO/@@download/ENCFF358NBO.fastq.gz	["ENCSR266YIS"]
ENCSR490YTY	GGR	Duke University	3	1	JUNB	51	/files/ENCFF008EQM/@@download/ENCFF008EQM.fastq.gz	["ENCSR560DEL"]
ENCSR490YTY	GGR	Duke University	2	1	JUNB	51	/files/ENCFF221EQZ/@@download/ENCFF221EQZ.fastq.gz	["ENCSR560DEL"]
ENCSR491TAD	GGR	Duke University	3	1	Control	51	/files/ENCFF796VRG/@@download/ENCFF796VRG.fastq.gz	[]
ENCSR491TAD	GGR	Duke University	1	1	Control	51	/files/ENCFF133HKU/@@download/ENCFF133HKU.fastq.gz	[]
ENCSR491TAD	GGR	Duke University	2	1	Control	51	/files/ENCFF619EHQ/@@download/ENCFF619EHQ.fastq.gz	[]
ENCSR495WGO	GGR	Duke University	3	1	RAD21	51	/files/ENCFF652AHA/@@download/ENCFF652AHA.fastq.gz	["ENCSR328BXP"]
ENCSR495WGO	GGR	Duke University	1	1	RAD21	51	/files/ENCFF102NRP/@@download/ENCFF102NRP.fastq.gz	["ENCSR328BXP"]
ENCSR495WGO	GGR	Duke University	2	1	RAD21	51	/files/ENCFF076MUU/@@download/ENCFF076MUU.fastq.gz	["ENCSR328BXP"]
ENCSR496AXR	ENCODE2	Stanford University	1	1	rabbit-IgG-control	36	/files/ENCFF000VPI/@@download/ENCFF000VPI.fastq.gz	[]
ENCSR496AXR	ENCODE2	Stanford University	2	1	rabbit-IgG-control	36	/files/ENCFF000VPK/@@download/ENCFF000VPK.fastq.gz	[]
ENCSR501LQA	GGR	Duke University	3	1	SMC3	51	/files/ENCFF108QVZ/@@download/ENCFF108QVZ.fastq.gz	["ENCSR366VPA"]
ENCSR501LQA	GGR	Duke University	1	1	SMC3	51	/files/ENCFF607IKQ/@@download/ENCFF607IKQ.fastq.gz	["ENCSR366VPA"]
ENCSR501LQA	GGR	Duke University	2	1	SMC3	51	/files/ENCFF129EKI/@@download/ENCFF129EKI.fastq.gz	["ENCSR366VPA"]
ENCSR504LBE	GGR	Duke University	3	1	JUN	51	/files/ENCFF038TFL/@@download/ENCFF038TFL.fastq.gz	["ENCSR565ZHQ"]
ENCSR504LBE	GGR	Duke University	1	1	JUN	51	/files/ENCFF794HUV/@@download/ENCFF794HUV.fastq.gz	["ENCSR565ZHQ"]
ENCSR504LBE	GGR	Duke University	2	1	JUN	51	/files/ENCFF325MYR/@@download/ENCFF325MYR.fastq.gz	["ENCSR565ZHQ"]
ENCSR516IVY	GGR	Duke University	3	1	NR3C1	51	/files/ENCFF140JNQ/@@download/ENCFF140JNQ.fastq.gz	["ENCSR838ZAU"]
ENCSR516IVY	GGR	Duke University	2	1	NR3C1	51	/files/ENCFF654WQR/@@download/ENCFF654WQR.fastq.gz	["ENCSR838ZAU"]
ENCSR523BPZ	GGR	Duke University	3	1	JUNB	51	/files/ENCFF627BZC/@@download/ENCFF627BZC.fastq.gz	["ENCSR216DMN"]
ENCSR523BPZ	GGR	Duke University	2	1	JUNB	51	/files/ENCFF879INX/@@download/ENCFF879INX.fastq.gz	["ENCSR216DMN"]
ENCSR524UOX	GGR	Duke University	3	1	H3K4me3	51	/files/ENCFF287CID/@@download/ENCFF287CID.fastq.gz	["ENCSR627RBH"]
ENCSR524UOX	GGR	Duke University	1	1	H3K4me3	51	/files/ENCFF296FRX/@@download/ENCFF296FRX.fastq.gz	["ENCSR627RBH"]
ENCSR524UOX	GGR	Duke University	2	1	H3K4me3	51	/files/ENCFF611OLV/@@download/ENCFF611OLV.fastq.gz	["ENCSR627RBH"]
ENCSR529YKU	GGR	Duke University	3	1	H3K4me1	51	/files/ENCFF500UQL/@@download/ENCFF500UQL.fastq.gz	["ENCSR549SVK"]
ENCSR529YKU	GGR	Duke University	1	1	H3K4me1	51	/files/ENCFF052DPD/@@download/ENCFF052DPD.fastq.gz	["ENCSR549SVK"]
ENCSR529YKU	GGR	Duke University	2	1	H3K4me1	51	/files/ENCFF726ZWD/@@download/ENCFF726ZWD.fastq.gz	["ENCSR549SVK"]
ENCSR535HFQ	GGR	Duke University	3	1	FOSL2	51	/files/ENCFF917TYM/@@download/ENCFF917TYM.fastq.gz	["ENCSR608QCS"]
ENCSR535HFQ	GGR	Duke University	1	1	FOSL2	51	/files/ENCFF401FEX/@@download/ENCFF401FEX.fastq.gz	["ENCSR608QCS"]
ENCSR535HFQ	GGR	Duke University	2	1	FOSL2	51	/files/ENCFF220ZNM/@@download/ENCFF220ZNM.fastq.gz	["ENCSR608QCS"]
ENCSR537EFT	GGR	Duke University	3	1	SMC3	51	/files/ENCFF417AIG/@@download/ENCFF417AIG.fastq.gz	["ENCSR701MJQ"]
ENCSR537EFT	GGR	Duke University	1	1	SMC3	51	/files/ENCFF981UQV/@@download/ENCFF981UQV.fastq.gz	["ENCSR701MJQ"]
ENCSR537EFT	GGR	Duke University	2	1	SMC3	51	/files/ENCFF561VYA/@@download/ENCFF561VYA.fastq.gz	["ENCSR701MJQ"]
ENCSR537FVU	GGR	Duke University	3	1	H3K4me1	51	/files/ENCFF083KCD/@@download/ENCFF083KCD.fastq.gz	["ENCSR548SPY"]
ENCSR537FVU	GGR	Duke University	1	1	H3K4me1	51	/files/ENCFF540BQT/@@download/ENCFF540BQT.fastq.gz	["ENCSR548SPY"]
ENCSR537FVU	GGR	Duke University	2	1	H3K4me1	51	/files/ENCFF130RSW/@@download/ENCFF130RSW.fastq.gz	["ENCSR548SPY"]
ENCSR541AOQ	ENCODE3	Broad Institute	1	1	PHF8	76	/files/ENCFF319DTT/@@download/ENCFF319DTT.fastq.gz	["ENCSR787VQB"]
ENCSR541AOQ	ENCODE3	Broad Institute	2	1	PHF8	76	/files/ENCFF062BQQ/@@download/ENCFF062BQQ.fastq.gz	["ENCSR787VQB"]
ENCSR543ZVZ	GGR	Duke University	3	1	H3K27ac	51	/files/ENCFF090HXB/@@download/ENCFF090HXB.fastq.gz	["ENCSR872BBM"]
ENCSR543ZVZ	GGR	Duke University	1	1	H3K27ac	51	/files/ENCFF898WZH/@@download/ENCFF898WZH.fastq.gz	["ENCSR872BBM"]
ENCSR543ZVZ	GGR	Duke University	2	1	H3K27ac	51	/files/ENCFF515KIN/@@download/ENCFF515KIN.fastq.gz	["ENCSR872BBM"]
ENCSR544GUO	GGR	Duke University	3	1	BCL3	51	/files/ENCFF366NYC/@@download/ENCFF366NYC.fastq.gz	["ENCSR600LQZ"]
ENCSR544GUO	GGR	Duke University	1	1	BCL3	51	/files/ENCFF388YMC/@@download/ENCFF388YMC.fastq.gz	["ENCSR600LQZ"]
ENCSR544GUO	GGR	Duke University	2	1	BCL3	51	/files/ENCFF788EFB/@@download/ENCFF788EFB.fastq.gz	["ENCSR600LQZ"]
ENCSR548SPY	GGR	Duke University	3	1	Control	51	/files/ENCFF886LFW/@@download/ENCFF886LFW.fastq.gz	[]
ENCSR548SPY	GGR	Duke University	1	1	Control	51	/files/ENCFF861ALF/@@download/ENCFF861ALF.fastq.gz	[]
ENCSR548SPY	GGR	Duke University	2	1	Control	51	/files/ENCFF182GXC/@@download/ENCFF182GXC.fastq.gz	[]
ENCSR549SVK	GGR	Duke University	3	1	Control	51	/files/ENCFF232NPZ/@@download/ENCFF232NPZ.fastq.gz	[]
ENCSR549SVK	GGR	Duke University	1	1	Control	51	/files/ENCFF524OKJ/@@download/ENCFF524OKJ.fastq.gz	[]
ENCSR549SVK	GGR	Duke University	2	1	Control	51	/files/ENCFF612KDN/@@download/ENCFF612KDN.fastq.gz	[]
ENCSR550SCU	ENCODE3	Broad Institute	1	1	CHD4	76	/files/ENCFF102EIG/@@download/ENCFF102EIG.fastq.gz	["ENCSR787VQB"]
ENCSR550SCU	ENCODE3	Broad Institute	2	1	CHD4	76	/files/ENCFF221INE/@@download/ENCFF221INE.fastq.gz	["ENCSR787VQB"]
ENCSR553UWG	GGR	Duke University	3	1	CTCF	51	/files/ENCFF480XVK/@@download/ENCFF480XVK.fastq.gz	["ENCSR216DMN"]
ENCSR553UWG	GGR	Duke University	1	1	CTCF	51	/files/ENCFF084GDM/@@download/ENCFF084GDM.fastq.gz	["ENCSR216DMN"]
ENCSR553UWG	GGR	Duke University	2	1	CTCF	51	/files/ENCFF591QVQ/@@download/ENCFF591QVQ.fastq.gz	["ENCSR216DMN"]
ENCSR555AYD	GGR	Duke University	3	1	BCL3	51	/files/ENCFF382UXO/@@download/ENCFF382UXO.fastq.gz	["ENCSR909GTY"]
ENCSR555AYD	GGR	Duke University	1	1	BCL3	51	/files/ENCFF159QUQ/@@download/ENCFF159QUQ.fastq.gz	["ENCSR909GTY"]
ENCSR555AYD	GGR	Duke University	2	1	BCL3	51	/files/ENCFF125WOE/@@download/ENCFF125WOE.fastq.gz	["ENCSR909GTY"]
ENCSR555EAA	GGR	Duke University	3	1	H3K4me2	51	/files/ENCFF297IZU/@@download/ENCFF297IZU.fastq.gz	["ENCSR627RBH"]
ENCSR555EAA	GGR	Duke University	1	1	H3K4me2	51	/files/ENCFF877SXD/@@download/ENCFF877SXD.fastq.gz	["ENCSR627RBH"]
ENCSR555EAA	GGR	Duke University	2	1	H3K4me2	51	/files/ENCFF259UMZ/@@download/ENCFF259UMZ.fastq.gz	["ENCSR627RBH"]
ENCSR560DEL	GGR	Duke University	3	1	Control	51	/files/ENCFF027TUH/@@download/ENCFF027TUH.fastq.gz	[]
ENCSR560DEL	GGR	Duke University	1	1	Control	51	/files/ENCFF480QMP/@@download/ENCFF480QMP.fastq.gz	[]
ENCSR560DEL	GGR	Duke University	2	1	Control	51	/files/ENCFF645DND/@@download/ENCFF645DND.fastq.gz	[]
ENCSR561ZRE	GGR	Duke University	3	1	EP300	51	/files/ENCFF786QFD/@@download/ENCFF786QFD.fastq.gz	["ENCSR487EUI"]
ENCSR561ZRE	GGR	Duke University	1	1	EP300	51	/files/ENCFF846TQW/@@download/ENCFF846TQW.fastq.gz	["ENCSR487EUI"]
ENCSR561ZRE	GGR	Duke University	2	1	EP300	51	/files/ENCFF700FUL/@@download/ENCFF700FUL.fastq.gz	["ENCSR487EUI"]
ENCSR563GCV	GGR	Duke University	3	1	FOSL2	51	/files/ENCFF350YMP/@@download/ENCFF350YMP.fastq.gz	["ENCSR649JOE"]
ENCSR563GCV	GGR	Duke University	1	1	FOSL2	51	/files/ENCFF135DKI/@@download/ENCFF135DKI.fastq.gz	["ENCSR649JOE"]
ENCSR563GCV	GGR	Duke University	2	1	FOSL2	51	/files/ENCFF695MVR/@@download/ENCFF695MVR.fastq.gz	["ENCSR649JOE"]
ENCSR565ZHQ	GGR	Duke University	3	1	Control	51	/files/ENCFF305ZCK/@@download/ENCFF305ZCK.fastq.gz	[]
ENCSR565ZHQ	GGR	Duke University	1	1	Control	51	/files/ENCFF725UCF/@@download/ENCFF725UCF.fastq.gz	[]
ENCSR565ZHQ	GGR	Duke University	2	1	Control	51	/files/ENCFF834CAB/@@download/ENCFF834CAB.fastq.gz	[]
ENCSR569IBY	GGR	Duke University	3	1	H3K27ac	51	/files/ENCFF945TBK/@@download/ENCFF945TBK.fastq.gz	["ENCSR317VER"]
ENCSR569IBY	GGR	Duke University	1	1	H3K27ac	51	/files/ENCFF767ZJC/@@download/ENCFF767ZJC.fastq.gz	["ENCSR317VER"]
ENCSR569IBY	GGR	Duke University	2	1	H3K27ac	51	/files/ENCFF491HHW/@@download/ENCFF491HHW.fastq.gz	["ENCSR317VER"]
ENCSR584GHV	ENCODE3	Stanford University	1	1	NFE2L2	36	/files/ENCFF002EAK/@@download/ENCFF002EAK.fastq.gz	["ENCSR949BZP", "ENCSR496AXR"]
ENCSR584GHV	ENCODE3	Stanford University	2	1	NFE2L2	36	/files/ENCFF002EAH/@@download/ENCFF002EAH.fastq.gz	["ENCSR949BZP", "ENCSR496AXR"]
ENCSR593DGU	GGR	Duke University	1	1	FOSL2	51	/files/ENCFF441PAS/@@download/ENCFF441PAS.fastq.gz	["ENCSR600LQZ"]
ENCSR593DGU	GGR	Duke University	2	1	FOSL2	51	/files/ENCFF452QZE/@@download/ENCFF452QZE.fastq.gz	["ENCSR600LQZ"]
ENCSR593RGY	GGR	Duke University	3	1	H3K4me1	51	/files/ENCFF952FMY/@@download/ENCFF952FMY.fastq.gz	["ENCSR491TAD"]
ENCSR593RGY	GGR	Duke University	1	1	H3K4me1	51	/files/ENCFF471EAN/@@download/ENCFF471EAN.fastq.gz	["ENCSR491TAD"]
ENCSR593RGY	GGR	Duke University	2	1	H3K4me1	51	/files/ENCFF797WYW/@@download/ENCFF797WYW.fastq.gz	["ENCSR491TAD"]
ENCSR600LQZ	GGR	Duke University	3	1	Control	51	/files/ENCFF255TSO/@@download/ENCFF255TSO.fastq.gz	[]
ENCSR600LQZ	GGR	Duke University	1	1	Control	51	/files/ENCFF044FEJ/@@download/ENCFF044FEJ.fastq.gz	[]
ENCSR600LQZ	GGR	Duke University	2	1	Control	51	/files/ENCFF199ORG/@@download/ENCFF199ORG.fastq.gz	[]
ENCSR602BTS	GGR	Duke University	3	1	EP300	51	/files/ENCFF099OBL/@@download/ENCFF099OBL.fastq.gz	["ENCSR085WWL"]
ENCSR602BTS	GGR	Duke University	1	1	EP300	51	/files/ENCFF927TRO/@@download/ENCFF927TRO.fastq.gz	["ENCSR085WWL"]
ENCSR602BTS	GGR	Duke University	2	1	EP300	51	/files/ENCFF149ZSR/@@download/ENCFF149ZSR.fastq.gz	["ENCSR085WWL"]
ENCSR604CKQ	GGR	Duke University	3	1	JUN	51	/files/ENCFF677YRI/@@download/ENCFF677YRI.fastq.gz	["ENCSR344CSQ"]
ENCSR604CKQ	GGR	Duke University	1	1	JUN	51	/files/ENCFF636HXK/@@download/ENCFF636HXK.fastq.gz	["ENCSR344CSQ"]
ENCSR604CKQ	GGR	Duke University	2	1	JUN	51	/files/ENCFF677ABK/@@download/ENCFF677ABK.fastq.gz	["ENCSR344CSQ"]
ENCSR606ZTC	GGR	Duke University	1	1	CEBPB	51	/files/ENCFF921TZP/@@download/ENCFF921TZP.fastq.gz	["ENCSR690JTW"]
ENCSR606ZTC	GGR	Duke University	2	1	CEBPB	51	/files/ENCFF029ENP/@@download/ENCFF029ENP.fastq.gz	["ENCSR690JTW"]
ENCSR608QCS	GGR	Duke University	3	1	Control	51	/files/ENCFF073ZEF/@@download/ENCFF073ZEF.fastq.gz	[]
ENCSR608QCS	GGR	Duke University	1	1	Control	51	/files/ENCFF891OIF/@@download/ENCFF891OIF.fastq.gz	[]
ENCSR608QCS	GGR	Duke University	2	1	Control	51	/files/ENCFF124NIG/@@download/ENCFF124NIG.fastq.gz	[]
ENCSR610RKF	GGR	Duke University	3	1	EP300	51	/files/ENCFF860OTI/@@download/ENCFF860OTI.fastq.gz	["ENCSR730UDX"]
ENCSR610RKF	GGR	Duke University	1	1	EP300	51	/files/ENCFF192EWP/@@download/ENCFF192EWP.fastq.gz	["ENCSR730UDX"]
ENCSR610RKF	GGR	Duke University	2	1	EP300	51	/files/ENCFF685TOJ/@@download/ENCFF685TOJ.fastq.gz	["ENCSR730UDX"]
ENCSR611VYO	GGR	Duke University	3	1	Control	51	/files/ENCFF908JZQ/@@download/ENCFF908JZQ.fastq.gz	[]
ENCSR611VYO	GGR	Duke University	1	1	Control	51	/files/ENCFF012ZAV/@@download/ENCFF012ZAV.fastq.gz	[]
ENCSR611VYO	GGR	Duke University	2	1	Control	51	/files/ENCFF668GBR/@@download/ENCFF668GBR.fastq.gz	[]
ENCSR612GKD	GGR	Duke University	3	1	JUN	51	/files/ENCFF216FRU/@@download/ENCFF216FRU.fastq.gz	["ENCSR366VPA"]
ENCSR612GKD	GGR	Duke University	1	1	JUN	51	/files/ENCFF412CGA/@@download/ENCFF412CGA.fastq.gz	["ENCSR366VPA"]
ENCSR612GKD	GGR	Duke University	2	1	JUN	51	/files/ENCFF131ZPV/@@download/ENCFF131ZPV.fastq.gz	["ENCSR366VPA"]
ENCSR614NPG	GGR	Duke University	3	1	H3K27ac	51	/files/ENCFF419LDG/@@download/ENCFF419LDG.fastq.gz	["ENCSR344ERJ"]
ENCSR614NPG	GGR	Duke University	1	1	H3K27ac	51	/files/ENCFF019ZWS/@@download/ENCFF019ZWS.fastq.gz	["ENCSR344ERJ"]
ENCSR614NPG	GGR	Duke University	2	1	H3K27ac	51	/files/ENCFF416COP/@@download/ENCFF416COP.fastq.gz	["ENCSR344ERJ"]
ENCSR616MOB	ENCODE3	Broad Institute	1	1	CBX8	76	/files/ENCFF482UZA/@@download/ENCFF482UZA.fastq.gz	["ENCSR787VQB"]
ENCSR616MOB	ENCODE3	Broad Institute	2	1	CBX8	76	/files/ENCFF587OYH/@@download/ENCFF587OYH.fastq.gz	["ENCSR787VQB"]
ENCSR618ICR	ENCODE3	Stanford University	1	1	RCOR1	36	/files/ENCFF002EAC/@@download/ENCFF002EAC.fastq.gz	["ENCSR949BZP", "ENCSR496AXR"]
ENCSR618ICR	ENCODE3	Stanford University	2	1	RCOR1	36	/files/ENCFF002EAA/@@download/ENCFF002EAA.fastq.gz	["ENCSR949BZP", "ENCSR496AXR"]
ENCSR618MUP	GGR	Duke University	1	1	H3K4me3	51	/files/ENCFF070BNK/@@download/ENCFF070BNK.fastq.gz	["ENCSR274VPI"]
ENCSR618MUP	GGR	Duke University	2	1	H3K4me3	51	/files/ENCFF342KGA/@@download/ENCFF342KGA.fastq.gz	["ENCSR274VPI"]
ENCSR620NWG	GGR	Duke University	3	1	SMC3	51	/files/ENCFF743SAP/@@download/ENCFF743SAP.fastq.gz	["ENCSR216DMN"]
ENCSR620NWG	GGR	Duke University	1	1	SMC3	51	/files/ENCFF588IEW/@@download/ENCFF588IEW.fastq.gz	["ENCSR216DMN"]
ENCSR620NWG	GGR	Duke University	2	1	SMC3	51	/files/ENCFF280RVI/@@download/ENCFF280RVI.fastq.gz	["ENCSR216DMN"]
ENCSR623KNM	ENCODE3	Stanford University	3	1	ELK1	36	/files/ENCFF002DZZ/@@download/ENCFF002DZZ.fastq.gz	["ENCSR949BZP"]
ENCSR623KNM	ENCODE3	Stanford University	1	1	ELK1	36	/files/ENCFF002EAB/@@download/ENCFF002EAB.fastq.gz	["ENCSR949BZP"]
ENCSR627RBH	GGR	Duke University	3	1	Control	51	/files/ENCFF404KBB/@@download/ENCFF404KBB.fastq.gz	[]
ENCSR627RBH	GGR	Duke University	1	1	Control	51	/files/ENCFF340EGF/@@download/ENCFF340EGF.fastq.gz	[]
ENCSR627RBH	GGR	Duke University	2	1	Control	51	/files/ENCFF496ZLN/@@download/ENCFF496ZLN.fastq.gz	[]
ENCSR628MQN	GGR	Duke University	3	1	JUN	51	/files/ENCFF985WCB/@@download/ENCFF985WCB.fastq.gz	["ENCSR324VMZ"]
ENCSR628MQN	GGR	Duke University	1	1	JUN	51	/files/ENCFF242GFS/@@download/ENCFF242GFS.fastq.gz	["ENCSR324VMZ"]
ENCSR628MQN	GGR	Duke University	2	1	JUN	51	/files/ENCFF906EYX/@@download/ENCFF906EYX.fastq.gz	["ENCSR324VMZ"]
ENCSR636PIN	GGR	Duke University	3	1	H3K4me1	51	/files/ENCFF654DWA/@@download/ENCFF654DWA.fastq.gz	["ENCSR838ZAU"]
ENCSR636PIN	GGR	Duke University	1	1	H3K4me1	51	/files/ENCFF660AKA/@@download/ENCFF660AKA.fastq.gz	["ENCSR838ZAU"]
ENCSR636PIN	GGR	Duke University	2	1	H3K4me1	51	/files/ENCFF789SAF/@@download/ENCFF789SAF.fastq.gz	["ENCSR838ZAU"]
ENCSR636YLV	ENCODE3	Stanford University	3	1	MAZ	36	/files/ENCFF002EAI/@@download/ENCFF002EAI.fastq.gz	["ENCSR949BZP", "ENCSR496AXR"]
ENCSR636YLV	ENCODE3	Stanford University	2	1	MAZ	36	/files/ENCFF002EAJ/@@download/ENCFF002EAJ.fastq.gz	["ENCSR949BZP", "ENCSR496AXR"]
ENCSR639GWS	ENCODE3	Broad Institute	1	1	KDM1A	76	/files/ENCFF372SMO/@@download/ENCFF372SMO.fastq.gz	["ENCSR787VQB"]
ENCSR639GWS	ENCODE3	Broad Institute	2	1	KDM1A	76	/files/ENCFF360YKR/@@download/ENCFF360YKR.fastq.gz	["ENCSR787VQB"]
ENCSR639KFO	GGR	Duke University	3	1	BCL3	51	/files/ENCFF542NKN/@@download/ENCFF542NKN.fastq.gz	["ENCSR487EUI"]
ENCSR639KFO	GGR	Duke University	1	1	BCL3	51	/files/ENCFF358SUY/@@download/ENCFF358SUY.fastq.gz	["ENCSR487EUI"]
ENCSR639KFO	GGR	Duke University	2	1	BCL3	51	/files/ENCFF772UQP/@@download/ENCFF772UQP.fastq.gz	["ENCSR487EUI"]
ENCSR646EFO	GGR	Duke University	3	1	HES2	51	/files/ENCFF678OJQ/@@download/ENCFF678OJQ.fastq.gz	["ENCSR487EUI"]
ENCSR646EFO	GGR	Duke University	1	1	HES2	51	/files/ENCFF456CFD/@@download/ENCFF456CFD.fastq.gz	["ENCSR487EUI"]
ENCSR646EFO	GGR	Duke University	2	1	HES2	51	/files/ENCFF830ODO/@@download/ENCFF830ODO.fastq.gz	["ENCSR487EUI"]
ENCSR646OPC	GGR	Duke University	3	1	H3K4me3	51	/files/ENCFF356AMS/@@download/ENCFF356AMS.fastq.gz	["ENCSR887SZF"]
ENCSR646OPC	GGR	Duke University	1	1	H3K4me3	51	/files/ENCFF986CAH/@@download/ENCFF986CAH.fastq.gz	["ENCSR887SZF"]
ENCSR646OPC	GGR	Duke University	2	1	H3K4me3	51	/files/ENCFF218OGU/@@download/ENCFF218OGU.fastq.gz	["ENCSR887SZF"]
ENCSR649JOE	GGR	Duke University	3	1	Control	51	/files/ENCFF987WYO/@@download/ENCFF987WYO.fastq.gz	[]
ENCSR649JOE	GGR	Duke University	1	1	Control	51	/files/ENCFF758BZX/@@download/ENCFF758BZX.fastq.gz	[]
ENCSR649JOE	GGR	Duke University	2	1	Control	51	/files/ENCFF477SWN/@@download/ENCFF477SWN.fastq.gz	[]
ENCSR656VWZ	GGR	Duke University	3	1	JUNB	51	/files/ENCFF973RAG/@@download/ENCFF973RAG.fastq.gz	["ENCSR233BJW"]
ENCSR656VWZ	GGR	Duke University	1	1	JUNB	51	/files/ENCFF843VHY/@@download/ENCFF843VHY.fastq.gz	["ENCSR233BJW"]
ENCSR656VWZ	GGR	Duke University	2	1	JUNB	51	/files/ENCFF227DSK/@@download/ENCFF227DSK.fastq.gz	["ENCSR233BJW"]
ENCSR659LJJ	ENCODE3	Broad Institute	1	1	HDAC2	76	/files/ENCFF735IUI/@@download/ENCFF735IUI.fastq.gz	["ENCSR787VQB"]
ENCSR659LJJ	ENCODE3	Broad Institute	2	1	HDAC2	76	/files/ENCFF093KEW/@@download/ENCFF093KEW.fastq.gz	["ENCSR787VQB"]
ENCSR660RYY	GGR	Duke University	3	1	NR3C1	51	/files/ENCFF435SDL/@@download/ENCFF435SDL.fastq.gz	["ENCSR872BBM"]
ENCSR660RYY	GGR	Duke University	1	1	NR3C1	51	/files/ENCFF669SVD/@@download/ENCFF669SVD.fastq.gz	["ENCSR872BBM"]
ENCSR660RYY	GGR	Duke University	2	1	NR3C1	51	/files/ENCFF643LMB/@@download/ENCFF643LMB.fastq.gz	["ENCSR872BBM"]
ENCSR664ZHF	GGR	Duke University	3	1	JUN	51	/files/ENCFF488ZQP/@@download/ENCFF488ZQP.fastq.gz	["ENCSR382EJS"]
ENCSR664ZHF	GGR	Duke University	1	1	JUN	51	/files/ENCFF190TJI/@@download/ENCFF190TJI.fastq.gz	["ENCSR382EJS"]
ENCSR664ZHF	GGR	Duke University	2	1	JUN	51	/files/ENCFF857NXW/@@download/ENCFF857NXW.fastq.gz	["ENCSR382EJS"]
ENCSR666BEY	GGR	Duke University	3	1	JUNB	51	/files/ENCFF227ZJW/@@download/ENCFF227ZJW.fastq.gz	["ENCSR701MJQ"]
ENCSR666BEY	GGR	Duke University	1	1	JUNB	51	/files/ENCFF846QKQ/@@download/ENCFF846QKQ.fastq.gz	["ENCSR701MJQ"]
ENCSR666BEY	GGR	Duke University	2	1	JUNB	51	/files/ENCFF833GBL/@@download/ENCFF833GBL.fastq.gz	["ENCSR701MJQ"]
ENCSR673OGC	GGR	Duke University	1	1	BCL3	51	/files/ENCFF501EQZ/@@download/ENCFF501EQZ.fastq.gz	["ENCSR649JOE"]
ENCSR673OGC	GGR	Duke University	2	1	BCL3	51	/files/ENCFF438YAV/@@download/ENCFF438YAV.fastq.gz	["ENCSR649JOE"]
ENCSR676MJK	GGR	Duke University	3	1	RAD21	51	/files/ENCFF433YLC/@@download/ENCFF433YLC.fastq.gz	["ENCSR701MJQ"]
ENCSR676MJK	GGR	Duke University	1	1	RAD21	51	/files/ENCFF617SVP/@@download/ENCFF617SVP.fastq.gz	["ENCSR701MJQ"]
ENCSR676MJK	GGR	Duke University	2	1	RAD21	51	/files/ENCFF724KPB/@@download/ENCFF724KPB.fastq.gz	["ENCSR701MJQ"]
ENCSR677QYM	GGR	Duke University	3	1	H3K4me3	51	/files/ENCFF739HOV/@@download/ENCFF739HOV.fastq.gz	["ENCSR491TAD"]
ENCSR677QYM	GGR	Duke University	1	1	H3K4me3	51	/files/ENCFF857QBC/@@download/ENCFF857QBC.fastq.gz	["ENCSR491TAD"]
ENCSR677QYM	GGR	Duke University	2	1	H3K4me3	51	/files/ENCFF881BCI/@@download/ENCFF881BCI.fastq.gz	["ENCSR491TAD"]
ENCSR686BIE	GGR	Duke University	3	1	HES2	51	/files/ENCFF555QDL/@@download/ENCFF555QDL.fastq.gz	["ENCSR649JOE"]
ENCSR686BIE	GGR	Duke University	1	1	HES2	51	/files/ENCFF814TUX/@@download/ENCFF814TUX.fastq.gz	["ENCSR649JOE"]
ENCSR686BIE	GGR	Duke University	2	1	HES2	51	/files/ENCFF683XIO/@@download/ENCFF683XIO.fastq.gz	["ENCSR649JOE"]
ENCSR686BQM	GGR	Duke University	3	1	EP300	51	/files/ENCFF746GRI/@@download/ENCFF746GRI.fastq.gz	["ENCSR600LQZ"]
ENCSR686BQM	GGR	Duke University	1	1	EP300	51	/files/ENCFF315LRA/@@download/ENCFF315LRA.fastq.gz	["ENCSR600LQZ"]
ENCSR686BQM	GGR	Duke University	2	1	EP300	51	/files/ENCFF986SHG/@@download/ENCFF986SHG.fastq.gz	["ENCSR600LQZ"]
ENCSR686HIU	GGR	Duke University	1	1	FOSL2	51	/files/ENCFF384BDT/@@download/ENCFF384BDT.fastq.gz	["ENCSR690JTW"]
ENCSR686HIU	GGR	Duke University	2	1	FOSL2	51	/files/ENCFF612DIA/@@download/ENCFF612DIA.fastq.gz	["ENCSR690JTW"]
ENCSR686PFM	GGR	Duke University	3	1	NR3C1	51	/files/ENCFF145DDL/@@download/ENCFF145DDL.fastq.gz	["ENCSR627RBH"]
ENCSR686PFM	GGR	Duke University	1	1	NR3C1	51	/files/ENCFF676ATC/@@download/ENCFF676ATC.fastq.gz	["ENCSR627RBH"]
ENCSR686PFM	GGR	Duke University	2	1	NR3C1	51	/files/ENCFF599KQU/@@download/ENCFF599KQU.fastq.gz	["ENCSR627RBH"]
ENCSR690HWX	GGR	Duke University	1	1	HES2	51	/files/ENCFF835MTD/@@download/ENCFF835MTD.fastq.gz	["ENCSR711MVL"]
ENCSR690HWX	GGR	Duke University	2	1	HES2	51	/files/ENCFF738STD/@@download/ENCFF738STD.fastq.gz	["ENCSR711MVL"]
ENCSR690JTW	GGR	Duke University	3	1	Control	51	/files/ENCFF472KMS/@@download/ENCFF472KMS.fastq.gz	[]
ENCSR690JTW	GGR	Duke University	1	1	Control	51	/files/ENCFF583DKO/@@download/ENCFF583DKO.fastq.gz	[]
ENCSR690JTW	GGR	Duke University	2	1	Control	51	/files/ENCFF991CBW/@@download/ENCFF991CBW.fastq.gz	[]
ENCSR691GRA	GGR	Duke University	3	1	NR3C1	51	/files/ENCFF754VFN/@@download/ENCFF754VFN.fastq.gz	["ENCSR274VPI"]
ENCSR691GRA	GGR	Duke University	1	1	NR3C1	51	/files/ENCFF034NFU/@@download/ENCFF034NFU.fastq.gz	["ENCSR274VPI"]
ENCSR691GRA	GGR	Duke University	2	1	NR3C1	51	/files/ENCFF911MFK/@@download/ENCFF911MFK.fastq.gz	["ENCSR274VPI"]
ENCSR692JHM	GGR	Duke University	3	1	H3K4me2	51	/files/ENCFF153NEC/@@download/ENCFF153NEC.fastq.gz	["ENCSR548SPY"]
ENCSR692JHM	GGR	Duke University	1	1	H3K4me2	51	/files/ENCFF908BKF/@@download/ENCFF908BKF.fastq.gz	["ENCSR548SPY"]
ENCSR692JHM	GGR	Duke University	2	1	H3K4me2	51	/files/ENCFF059MEE/@@download/ENCFF059MEE.fastq.gz	["ENCSR548SPY"]
ENCSR701MJQ	GGR	Duke University	3	1	Control	51	/files/ENCFF299KOY/@@download/ENCFF299KOY.fastq.gz	[]
ENCSR701MJQ	GGR	Duke University	1	1	Control	51	/files/ENCFF488PAK/@@download/ENCFF488PAK.fastq.gz	[]
ENCSR701MJQ	GGR	Duke University	2	1	Control	51	/files/ENCFF943LBG/@@download/ENCFF943LBG.fastq.gz	[]
ENCSR701TCU	GGR	Duke University	1	1	CEBPB	51	/files/ENCFF747LHY/@@download/ENCFF747LHY.fastq.gz	["ENCSR600LQZ"]
ENCSR701TCU	GGR	Duke University	2	1	CEBPB	51	/files/ENCFF028WZY/@@download/ENCFF028WZY.fastq.gz	["ENCSR600LQZ"]
ENCSR708DGM	GGR	Duke University	3	1	JUN	51	/files/ENCFF051PHR/@@download/ENCFF051PHR.fastq.gz	["ENCSR748SVE"]
ENCSR708DGM	GGR	Duke University	1	1	JUN	51	/files/ENCFF240BHT/@@download/ENCFF240BHT.fastq.gz	["ENCSR748SVE"]
ENCSR708DGM	GGR	Duke University	2	1	JUN	51	/files/ENCFF040MIZ/@@download/ENCFF040MIZ.fastq.gz	["ENCSR748SVE"]
ENCSR711MVL	GGR	Duke University	3	1	Control	51	/files/ENCFF868ECK/@@download/ENCFF868ECK.fastq.gz	[]
ENCSR711MVL	GGR	Duke University	1	1	Control	51	/files/ENCFF296XTO/@@download/ENCFF296XTO.fastq.gz	[]
ENCSR711MVL	GGR	Duke University	2	1	Control	51	/files/ENCFF748IJX/@@download/ENCFF748IJX.fastq.gz	[]
ENCSR716SJK	GGR	Duke University	3	1	JUN	51	/files/ENCFF929LRA/@@download/ENCFF929LRA.fastq.gz	["ENCSR212FST"]
ENCSR716SJK	GGR	Duke University	1	1	JUN	51	/files/ENCFF379BUO/@@download/ENCFF379BUO.fastq.gz	["ENCSR212FST"]
ENCSR716SJK	GGR	Duke University	2	1	JUN	51	/files/ENCFF744MXP/@@download/ENCFF744MXP.fastq.gz	["ENCSR212FST"]
ENCSR716XDB	GGR	Duke University	3	1	H3K27ac	51	/files/ENCFF468QOE/@@download/ENCFF468QOE.fastq.gz	["ENCSR627RBH"]
ENCSR716XDB	GGR	Duke University	1	1	H3K27ac	51	/files/ENCFF077CPX/@@download/ENCFF077CPX.fastq.gz	["ENCSR627RBH"]
ENCSR716XDB	GGR	Duke University	2	1	H3K27ac	51	/files/ENCFF160TGH/@@download/ENCFF160TGH.fastq.gz	["ENCSR627RBH"]
ENCSR720DXT	GGR	Duke University	3	1	NR3C1	51	/files/ENCFF372ESG/@@download/ENCFF372ESG.fastq.gz	["ENCSR344ERJ"]
ENCSR720DXT	GGR	Duke University	1	1	NR3C1	51	/files/ENCFF467NXW/@@download/ENCFF467NXW.fastq.gz	["ENCSR344ERJ"]
ENCSR720DXT	GGR	Duke University	2	1	NR3C1	51	/files/ENCFF590PAE/@@download/ENCFF590PAE.fastq.gz	["ENCSR344ERJ"]
ENCSR726MAP	GGR	Duke University	3	1	H3K4me1	51	/files/ENCFF751UWW/@@download/ENCFF751UWW.fastq.gz	["ENCSR344ERJ"]
ENCSR726MAP	GGR	Duke University	1	1	H3K4me1	51	/files/ENCFF177CBA/@@download/ENCFF177CBA.fastq.gz	["ENCSR344ERJ"]
ENCSR726MAP	GGR	Duke University	2	1	H3K4me1	51	/files/ENCFF910NIN/@@download/ENCFF910NIN.fastq.gz	["ENCSR344ERJ"]
ENCSR730UDX	GGR	Duke University	3	1	Control	51	/files/ENCFF669PIA/@@download/ENCFF669PIA.fastq.gz	[]
ENCSR730UDX	GGR	Duke University	1	1	Control	51	/files/ENCFF690DWP/@@download/ENCFF690DWP.fastq.gz	[]
ENCSR730UDX	GGR	Duke University	2	1	Control	51	/files/ENCFF569GYV/@@download/ENCFF569GYV.fastq.gz	[]
ENCSR734FLK	GGR	Duke University	3	1	H3K27ac	51	/files/ENCFF178RUH/@@download/ENCFF178RUH.fastq.gz	["ENCSR085WWL"]
ENCSR734FLK	GGR	Duke University	1	1	H3K27ac	51	/files/ENCFF017IRN/@@download/ENCFF017IRN.fastq.gz	["ENCSR085WWL"]
ENCSR734FLK	GGR	Duke University	2	1	H3K27ac	51	/files/ENCFF670FKA/@@download/ENCFF670FKA.fastq.gz	["ENCSR085WWL"]
ENCSR748MVX	GGR	Duke University	3	1	RAD21	51	/files/ENCFF593GOK/@@download/ENCFF593GOK.fastq.gz	["ENCSR748SVE"]
ENCSR748MVX	GGR	Duke University	1	1	RAD21	51	/files/ENCFF225BKI/@@download/ENCFF225BKI.fastq.gz	["ENCSR748SVE"]
ENCSR748MVX	GGR	Duke University	2	1	RAD21	51	/files/ENCFF162ETJ/@@download/ENCFF162ETJ.fastq.gz	["ENCSR748SVE"]
ENCSR748SVE	GGR	Duke University	3	1	Control	51	/files/ENCFF417UPA/@@download/ENCFF417UPA.fastq.gz	[]
ENCSR748SVE	GGR	Duke University	1	1	Control	51	/files/ENCFF846NUD/@@download/ENCFF846NUD.fastq.gz	[]
ENCSR748SVE	GGR	Duke University	2	1	Control	51	/files/ENCFF113LFE/@@download/ENCFF113LFE.fastq.gz	[]
ENCSR752AQK	GGR	Duke University	3	1	CEBPB	51	/files/ENCFF754BJD/@@download/ENCFF754BJD.fastq.gz	["ENCSR730UDX"]
ENCSR752AQK	GGR	Duke University	1	1	CEBPB	51	/files/ENCFF596HNX/@@download/ENCFF596HNX.fastq.gz	["ENCSR730UDX"]
ENCSR752AQK	GGR	Duke University	2	1	CEBPB	51	/files/ENCFF047MBY/@@download/ENCFF047MBY.fastq.gz	["ENCSR730UDX"]
ENCSR760NPX	GGR	Duke University	3	1	RAD21	51	/files/ENCFF302JVX/@@download/ENCFF302JVX.fastq.gz	["ENCSR565ZHQ"]
ENCSR760NPX	GGR	Duke University	1	1	RAD21	51	/files/ENCFF363UWB/@@download/ENCFF363UWB.fastq.gz	["ENCSR565ZHQ"]
ENCSR760NPX	GGR	Duke University	2	1	RAD21	51	/files/ENCFF992JSU/@@download/ENCFF992JSU.fastq.gz	["ENCSR565ZHQ"]
ENCSR761RDU	GGR	Duke University	3	1	JUN	51	/files/ENCFF441RBV/@@download/ENCFF441RBV.fastq.gz	["ENCSR216DMN"]
ENCSR761RDU	GGR	Duke University	2	1	JUN	51	/files/ENCFF850FCZ/@@download/ENCFF850FCZ.fastq.gz	["ENCSR216DMN"]
ENCSR766NHB	GGR	Duke University	3	1	H3K4me2	51	/files/ENCFF265AZA/@@download/ENCFF265AZA.fastq.gz	["ENCSR310TYO"]
ENCSR766NHB	GGR	Duke University	1	1	H3K4me2	51	/files/ENCFF745GYL/@@download/ENCFF745GYL.fastq.gz	["ENCSR310TYO"]
ENCSR766NHB	GGR	Duke University	2	1	H3K4me2	51	/files/ENCFF166LOB/@@download/ENCFF166LOB.fastq.gz	["ENCSR310TYO"]
ENCSR767DFK	GGR	Duke University	3	1	SMC3	51	/files/ENCFF083WFP/@@download/ENCFF083WFP.fastq.gz	["ENCSR382EJS"]
ENCSR767DFK	GGR	Duke University	1	1	SMC3	51	/files/ENCFF695KKS/@@download/ENCFF695KKS.fastq.gz	["ENCSR382EJS"]
ENCSR767DFK	GGR	Duke University	2	1	SMC3	51	/files/ENCFF476MDD/@@download/ENCFF476MDD.fastq.gz	["ENCSR382EJS"]
ENCSR768DOX	GGR	Duke University	3	1	SMC3	51	/files/ENCFF024WTF/@@download/ENCFF024WTF.fastq.gz	["ENCSR560DEL"]
ENCSR768DOX	GGR	Duke University	1	1	SMC3	51	/files/ENCFF421IBE/@@download/ENCFF421IBE.fastq.gz	["ENCSR560DEL"]
ENCSR768DOX	GGR	Duke University	2	1	SMC3	51	/files/ENCFF546HLW/@@download/ENCFF546HLW.fastq.gz	["ENCSR560DEL"]
ENCSR770OTI	GGR	Duke University	3	1	EP300	51	/files/ENCFF427TAL/@@download/ENCFF427TAL.fastq.gz	["ENCSR147APP"]
ENCSR770OTI	GGR	Duke University	1	1	EP300	51	/files/ENCFF466JAI/@@download/ENCFF466JAI.fastq.gz	["ENCSR147APP"]
ENCSR770OTI	GGR	Duke University	2	1	EP300	51	/files/ENCFF938BIY/@@download/ENCFF938BIY.fastq.gz	["ENCSR147APP"]
ENCSR773NQB	GGR	Duke University	3	1	NR3C1	51	/files/ENCFF697PWW/@@download/ENCFF697PWW.fastq.gz	["ENCSR491TAD"]
ENCSR773NQB	GGR	Duke University	1	1	NR3C1	51	/files/ENCFF929NDD/@@download/ENCFF929NDD.fastq.gz	["ENCSR491TAD"]
ENCSR773NQB	GGR	Duke University	2	1	NR3C1	51	/files/ENCFF482GEV/@@download/ENCFF482GEV.fastq.gz	["ENCSR491TAD"]
ENCSR774KCU	GGR	Duke University	3	1	H3K4me2	51	/files/ENCFF303IEC/@@download/ENCFF303IEC.fastq.gz	["ENCSR274VPI"]
ENCSR774KCU	GGR	Duke University	1	1	H3K4me2	51	/files/ENCFF584XSR/@@download/ENCFF584XSR.fastq.gz	["ENCSR274VPI"]
ENCSR774KCU	GGR	Duke University	2	1	H3K4me2	51	/files/ENCFF549USR/@@download/ENCFF549USR.fastq.gz	["ENCSR274VPI"]
ENCSR775TAI	GGR	Duke University	3	1	H3K9me3	51	/files/ENCFF835XFR/@@download/ENCFF835XFR.fastq.gz	["ENCSR838ZAU"]
ENCSR775TAI	GGR	Duke University	1	1	H3K9me3	51	/files/ENCFF254VJY/@@download/ENCFF254VJY.fastq.gz	["ENCSR838ZAU"]
ENCSR775TAI	GGR	Duke University	2	1	H3K9me3	51	/files/ENCFF396AMX/@@download/ENCFF396AMX.fastq.gz	["ENCSR838ZAU"]
ENCSR775UFR	GGR	Duke University	3	1	FOSL2	51	/files/ENCFF210LGY/@@download/ENCFF210LGY.fastq.gz	["ENCSR467GRT"]
ENCSR775UFR	GGR	Duke University	1	1	FOSL2	51	/files/ENCFF409BUY/@@download/ENCFF409BUY.fastq.gz	["ENCSR467GRT"]
ENCSR775UFR	GGR	Duke University	2	1	FOSL2	51	/files/ENCFF031TGN/@@download/ENCFF031TGN.fastq.gz	["ENCSR467GRT"]
ENCSR778NQS	GGR	Duke University	3	1	H3K27ac	51	/files/ENCFF141ICG/@@download/ENCFF141ICG.fastq.gz	["ENCSR814XCZ"]
ENCSR778NQS	GGR	Duke University	1	1	H3K27ac	51	/files/ENCFF561LMW/@@download/ENCFF561LMW.fastq.gz	["ENCSR814XCZ"]
ENCSR778NQS	GGR	Duke University	2	1	H3K27ac	51	/files/ENCFF648QLO/@@download/ENCFF648QLO.fastq.gz	["ENCSR814XCZ"]
ENCSR783SNV	GGR	Duke University	3	1	H3K27ac	51	/files/ENCFF573OYR/@@download/ENCFF573OYR.fastq.gz	["ENCSR838ZAU"]
ENCSR783SNV	GGR	Duke University	1	1	H3K27ac	51	/files/ENCFF823YGI/@@download/ENCFF823YGI.fastq.gz	["ENCSR838ZAU"]
ENCSR783SNV	GGR	Duke University	2	1	H3K27ac	51	/files/ENCFF187VER/@@download/ENCFF187VER.fastq.gz	["ENCSR838ZAU"]
ENCSR783THJ	GGR	Duke University	3	1	JUN	51	/files/ENCFF975QVZ/@@download/ENCFF975QVZ.fastq.gz	["ENCSR233BJW"]
ENCSR783THJ	GGR	Duke University	1	1	JUN	51	/files/ENCFF735GAQ/@@download/ENCFF735GAQ.fastq.gz	["ENCSR233BJW"]
ENCSR783THJ	GGR	Duke University	2	1	JUN	51	/files/ENCFF818FHL/@@download/ENCFF818FHL.fastq.gz	["ENCSR233BJW"]
ENCSR787VQB	ENCODE3	Broad Institute	1	2	Control	76	/files/ENCFF343EVP/@@download/ENCFF343EVP.fastq.gz	[]
ENCSR787VQB	ENCODE3	Broad Institute	1	1	Control	76	/files/ENCFF214KMN/@@download/ENCFF214KMN.fastq.gz	[]
ENCSR787VQB	ENCODE3	Broad Institute	2	1	Control	76	/files/ENCFF920WNX/@@download/ENCFF920WNX.fastq.gz	[]
ENCSR788VKG	GGR	Duke University	3	1	EP300	51	/files/ENCFF641KLH/@@download/ENCFF641KLH.fastq.gz	["ENCSR212FST"]
ENCSR788VKG	GGR	Duke University	1	1	EP300	51	/files/ENCFF994PND/@@download/ENCFF994PND.fastq.gz	["ENCSR212FST"]
ENCSR788VKG	GGR	Duke University	2	1	EP300	51	/files/ENCFF503WXH/@@download/ENCFF503WXH.fastq.gz	["ENCSR212FST"]
ENCSR791BNU	GGR	Duke University	3	1	H3K9me3	51	/files/ENCFF095UGZ/@@download/ENCFF095UGZ.fastq.gz	["ENCSR274VPI"]
ENCSR791BNU	GGR	Duke University	1	1	H3K9me3	51	/files/ENCFF612JBG/@@download/ENCFF612JBG.fastq.gz	["ENCSR274VPI"]
ENCSR791BNU	GGR	Duke University	2	1	H3K9me3	51	/files/ENCFF279YEV/@@download/ENCFF279YEV.fastq.gz	["ENCSR274VPI"]
ENCSR792VMN	GGR	Duke University	3	1	EP300	51	/files/ENCFF954EDE/@@download/ENCFF954EDE.fastq.gz	["ENCSR649JOE"]
ENCSR792VMN	GGR	Duke University	1	1	EP300	51	/files/ENCFF696QIF/@@download/ENCFF696QIF.fastq.gz	["ENCSR649JOE"]
ENCSR793HZD	GGR	Duke University	3	1	JUN	51	/files/ENCFF743TTU/@@download/ENCFF743TTU.fastq.gz	["ENCSR088SOR"]
ENCSR793HZD	GGR	Duke University	2	1	JUN	51	/files/ENCFF456FJC/@@download/ENCFF456FJC.fastq.gz	["ENCSR088SOR"]
ENCSR796VBR	GGR	Duke University	3	1	HES2	51	/files/ENCFF674JZV/@@download/ENCFF674JZV.fastq.gz	["ENCSR611VYO"]
ENCSR796VBR	GGR	Duke University	1	1	HES2	51	/files/ENCFF319RWJ/@@download/ENCFF319RWJ.fastq.gz	["ENCSR611VYO"]
ENCSR796VBR	GGR	Duke University	2	1	HES2	51	/files/ENCFF622DKG/@@download/ENCFF622DKG.fastq.gz	["ENCSR611VYO"]
ENCSR798EGJ	ENCODE3	Broad Institute	1	1	RNF2	76	/files/ENCFF257STC/@@download/ENCFF257STC.fastq.gz	["ENCSR787VQB"]
ENCSR798EGJ	ENCODE3	Broad Institute	2	1	RNF2	76	/files/ENCFF777KUN/@@download/ENCFF777KUN.fastq.gz	["ENCSR787VQB"]
ENCSR806UKK	GGR	Duke University	3	1	SMC3	51	/files/ENCFF781YTC/@@download/ENCFF781YTC.fastq.gz	["ENCSR565ZHQ"]
ENCSR806UKK	GGR	Duke University	1	1	SMC3	51	/files/ENCFF130ZGO/@@download/ENCFF130ZGO.fastq.gz	["ENCSR565ZHQ"]
ENCSR806UKK	GGR	Duke University	2	1	SMC3	51	/files/ENCFF833QAS/@@download/ENCFF833QAS.fastq.gz	["ENCSR565ZHQ"]
ENCSR807WAC	GGR	Duke University	3	1	RAD21	51	/files/ENCFF272DUT/@@download/ENCFF272DUT.fastq.gz	["ENCSR266YIS"]
ENCSR807WAC	GGR	Duke University	1	1	RAD21	51	/files/ENCFF786MDO/@@download/ENCFF786MDO.fastq.gz	["ENCSR266YIS"]
ENCSR807WAC	GGR	Duke University	2	1	RAD21	51	/files/ENCFF408KFW/@@download/ENCFF408KFW.fastq.gz	["ENCSR266YIS"]
ENCSR814UWE	GGR	Duke University	3	1	JUNB	51	/files/ENCFF362ZLE/@@download/ENCFF362ZLE.fastq.gz	["ENCSR565ZHQ"]
ENCSR814UWE	GGR	Duke University	1	1	JUNB	51	/files/ENCFF670NLX/@@download/ENCFF670NLX.fastq.gz	["ENCSR565ZHQ"]
ENCSR814UWE	GGR	Duke University	2	1	JUNB	51	/files/ENCFF152CLQ/@@download/ENCFF152CLQ.fastq.gz	["ENCSR565ZHQ"]
ENCSR814XCZ	GGR	Duke University	3	1	Control	51	/files/ENCFF910GIL/@@download/ENCFF910GIL.fastq.gz	[]
ENCSR814XCZ	GGR	Duke University	1	1	Control	51	/files/ENCFF754TTA/@@download/ENCFF754TTA.fastq.gz	[]
ENCSR814XCZ	GGR	Duke University	2	1	Control	51	/files/ENCFF464IKO/@@download/ENCFF464IKO.fastq.gz	[]
ENCSR834LCU	GGR	Duke University	1	1	H3K4me2	51	/files/ENCFF671XBU/@@download/ENCFF671XBU.fastq.gz	["ENCSR872BBM"]
ENCSR834LCU	GGR	Duke University	2	1	H3K4me2	51	/files/ENCFF696CIT/@@download/ENCFF696CIT.fastq.gz	["ENCSR872BBM"]
ENCSR838ZAU	GGR	Duke University	3	1	Control	51	/files/ENCFF877DLC/@@download/ENCFF877DLC.fastq.gz	[]
ENCSR838ZAU	GGR	Duke University	1	1	Control	51	/files/ENCFF806LFR/@@download/ENCFF806LFR.fastq.gz	[]
ENCSR838ZAU	GGR	Duke University	2	1	Control	51	/files/ENCFF136DNO/@@download/ENCFF136DNO.fastq.gz	[]
ENCSR841ASB	GGR	Duke University	3	1	EP300	51	/files/ENCFF148LUQ/@@download/ENCFF148LUQ.fastq.gz	["ENCSR608QCS"]
ENCSR841ASB	GGR	Duke University	1	1	EP300	51	/files/ENCFF960UYX/@@download/ENCFF960UYX.fastq.gz	["ENCSR608QCS"]
ENCSR841ASB	GGR	Duke University	2	1	EP300	51	/files/ENCFF885WOA/@@download/ENCFF885WOA.fastq.gz	["ENCSR608QCS"]
ENCSR851SOK	GGR	Duke University	3	1	CTCF	51	/files/ENCFF023SLM/@@download/ENCFF023SLM.fastq.gz	["ENCSR266YIS"]
ENCSR851SOK	GGR	Duke University	1	1	CTCF	51	/files/ENCFF629SRK/@@download/ENCFF629SRK.fastq.gz	["ENCSR266YIS"]
ENCSR851SOK	GGR	Duke University	2	1	CTCF	51	/files/ENCFF037TEU/@@download/ENCFF037TEU.fastq.gz	["ENCSR266YIS"]
ENCSR853DWE	GGR	Duke University	3	1	CEBPB	51	/files/ENCFF487ZJN/@@download/ENCFF487ZJN.fastq.gz	["ENCSR909GTY"]
ENCSR853DWE	GGR	Duke University	1	1	CEBPB	51	/files/ENCFF887KKK/@@download/ENCFF887KKK.fastq.gz	["ENCSR909GTY"]
ENCSR853DWE	GGR	Duke University	2	1	CEBPB	51	/files/ENCFF152MAA/@@download/ENCFF152MAA.fastq.gz	["ENCSR909GTY"]
ENCSR853VWZ	GGR	Duke University	3	1	RAD21	51	/files/ENCFF506ELT/@@download/ENCFF506ELT.fastq.gz	["ENCSR366VPA"]
ENCSR853VWZ	GGR	Duke University	1	1	RAD21	51	/files/ENCFF464CHD/@@download/ENCFF464CHD.fastq.gz	["ENCSR366VPA"]
ENCSR853VWZ	GGR	Duke University	2	1	RAD21	51	/files/ENCFF152IYC/@@download/ENCFF152IYC.fastq.gz	["ENCSR366VPA"]
ENCSR857QEA	GGR	Duke University	3	1	NR3C1	51	/files/ENCFF996MRF/@@download/ENCFF996MRF.fastq.gz	["ENCSR085WWL"]
ENCSR857QEA	GGR	Duke University	1	1	NR3C1	51	/files/ENCFF078HPD/@@download/ENCFF078HPD.fastq.gz	["ENCSR085WWL"]
ENCSR857QEA	GGR	Duke University	2	1	NR3C1	51	/files/ENCFF036NIR/@@download/ENCFF036NIR.fastq.gz	["ENCSR085WWL"]
ENCSR864KVZ	GGR	Duke University	3	1	H3K27ac	51	/files/ENCFF573COX/@@download/ENCFF573COX.fastq.gz	["ENCSR324VMZ"]
ENCSR864KVZ	GGR	Duke University	1	1	H3K27ac	51	/files/ENCFF195ZFO/@@download/ENCFF195ZFO.fastq.gz	["ENCSR324VMZ"]
ENCSR864KVZ	GGR	Duke University	2	1	H3K27ac	51	/files/ENCFF734JYK/@@download/ENCFF734JYK.fastq.gz	["ENCSR324VMZ"]
ENCSR868MLT	GGR	Duke University	3	1	H3K4me1	51	/files/ENCFF097ROF/@@download/ENCFF097ROF.fastq.gz	["ENCSR887SZF"]
ENCSR868MLT	GGR	Duke University	1	1	H3K4me1	51	/files/ENCFF732KHN/@@download/ENCFF732KHN.fastq.gz	["ENCSR887SZF"]
ENCSR868MLT	GGR	Duke University	2	1	H3K4me1	51	/files/ENCFF326GZI/@@download/ENCFF326GZI.fastq.gz	["ENCSR887SZF"]
ENCSR871NPV	GGR	Duke University	3	1	JUNB	51	/files/ENCFF314BPS/@@download/ENCFF314BPS.fastq.gz	["ENCSR266YIS"]
ENCSR871NPV	GGR	Duke University	1	1	JUNB	51	/files/ENCFF665JQS/@@download/ENCFF665JQS.fastq.gz	["ENCSR266YIS"]
ENCSR871NPV	GGR	Duke University	2	1	JUNB	51	/files/ENCFF611IMK/@@download/ENCFF611IMK.fastq.gz	["ENCSR266YIS"]
ENCSR872BBM	GGR	Duke University	3	1	Control	51	/files/ENCFF496CXR/@@download/ENCFF496CXR.fastq.gz	[]
ENCSR872BBM	GGR	Duke University	1	1	Control	51	/files/ENCFF126TIE/@@download/ENCFF126TIE.fastq.gz	[]
ENCSR872BBM	GGR	Duke University	2	1	Control	51	/files/ENCFF039RED/@@download/ENCFF039RED.fastq.gz	[]
ENCSR873VJA	GGR	Duke University	3	1	H3K9me3	51	/files/ENCFF181WWU/@@download/ENCFF181WWU.fastq.gz	["ENCSR317VER"]
ENCSR873VJA	GGR	Duke University	1	1	H3K9me3	51	/files/ENCFF815MNI/@@download/ENCFF815MNI.fastq.gz	["ENCSR317VER"]
ENCSR873VJA	GGR	Duke University	2	1	H3K9me3	51	/files/ENCFF355OCM/@@download/ENCFF355OCM.fastq.gz	["ENCSR317VER"]
ENCSR876UZD	GGR	Duke University	3	1	CTCF	51	/files/ENCFF356FDX/@@download/ENCFF356FDX.fastq.gz	["ENCSR565ZHQ"]
ENCSR876UZD	GGR	Duke University	1	1	CTCF	51	/files/ENCFF915BLC/@@download/ENCFF915BLC.fastq.gz	["ENCSR565ZHQ"]
ENCSR876UZD	GGR	Duke University	2	1	CTCF	51	/files/ENCFF030MGP/@@download/ENCFF030MGP.fastq.gz	["ENCSR565ZHQ"]
ENCSR886OEO	GGR	Duke University	3	1	EP300	51	/files/ENCFF099WFM/@@download/ENCFF099WFM.fastq.gz	["ENCSR814XCZ"]
ENCSR886OEO	GGR	Duke University	2	1	EP300	51	/files/ENCFF939BDK/@@download/ENCFF939BDK.fastq.gz	["ENCSR814XCZ"]
ENCSR887SZF	GGR	Duke University	3	1	Control	51	/files/ENCFF269YAY/@@download/ENCFF269YAY.fastq.gz	[]
ENCSR887SZF	GGR	Duke University	1	1	Control	51	/files/ENCFF880QTM/@@download/ENCFF880QTM.fastq.gz	[]
ENCSR887SZF	GGR	Duke University	2	1	Control	51	/files/ENCFF036IYU/@@download/ENCFF036IYU.fastq.gz	[]
ENCSR892DRK	ENCODE3	Broad Institute	1	1	REST	76	/files/ENCFF137XSL/@@download/ENCFF137XSL.fastq.gz	["ENCSR787VQB"]
ENCSR892DRK	ENCODE3	Broad Institute	2	1	REST	76	/files/ENCFF240SSO/@@download/ENCFF240SSO.fastq.gz	["ENCSR787VQB"]
ENCSR895JMI	GGR	Duke University	3	1	RAD21	51	/files/ENCFF825EQQ/@@download/ENCFF825EQQ.fastq.gz	["ENCSR216DMN"]
ENCSR895JMI	GGR	Duke University	1	1	RAD21	51	/files/ENCFF344WSB/@@download/ENCFF344WSB.fastq.gz	["ENCSR216DMN"]
ENCSR895JMI	GGR	Duke University	2	1	RAD21	51	/files/ENCFF555PDF/@@download/ENCFF555PDF.fastq.gz	["ENCSR216DMN"]
ENCSR900RUE	GGR	Duke University	3	1	FOSL2	51	/files/ENCFF128UZP/@@download/ENCFF128UZP.fastq.gz	["ENCSR909GTY"]
ENCSR900RUE	GGR	Duke University	1	1	FOSL2	51	/files/ENCFF246VAZ/@@download/ENCFF246VAZ.fastq.gz	["ENCSR909GTY"]
ENCSR900RUE	GGR	Duke University	2	1	FOSL2	51	/files/ENCFF451UPX/@@download/ENCFF451UPX.fastq.gz	["ENCSR909GTY"]
ENCSR901AAW	GGR	Duke University	1	1	H3K4me3	51	/files/ENCFF801PXD/@@download/ENCFF801PXD.fastq.gz	["ENCSR872BBM"]
ENCSR901AAW	GGR	Duke University	2	1	H3K4me3	51	/files/ENCFF162JOP/@@download/ENCFF162JOP.fastq.gz	["ENCSR872BBM"]
ENCSR904OTM	GGR	Duke University	3	1	BCL3	51	/files/ENCFF253KJG/@@download/ENCFF253KJG.fastq.gz	["ENCSR147APP"]
ENCSR904OTM	GGR	Duke University	1	1	BCL3	51	/files/ENCFF925ZVE/@@download/ENCFF925ZVE.fastq.gz	["ENCSR147APP"]
ENCSR904OTM	GGR	Duke University	2	1	BCL3	51	/files/ENCFF241YOX/@@download/ENCFF241YOX.fastq.gz	["ENCSR147APP"]
ENCSR905REY	GGR	Duke University	3	1	H3K4me2	51	/files/ENCFF642UPF/@@download/ENCFF642UPF.fastq.gz	["ENCSR887SZF"]
ENCSR905REY	GGR	Duke University	1	1	H3K4me2	51	/files/ENCFF402OWG/@@download/ENCFF402OWG.fastq.gz	["ENCSR887SZF"]
ENCSR905REY	GGR	Duke University	2	1	H3K4me2	51	/files/ENCFF559TLS/@@download/ENCFF559TLS.fastq.gz	["ENCSR887SZF"]
ENCSR908AOO	GGR	Duke University	3	1	NR3C1	51	/files/ENCFF707ZCZ/@@download/ENCFF707ZCZ.fastq.gz	["ENCSR212FST"]
ENCSR908AOO	GGR	Duke University	1	1	NR3C1	51	/files/ENCFF407CZS/@@download/ENCFF407CZS.fastq.gz	["ENCSR212FST"]
ENCSR908AOO	GGR	Duke University	2	1	NR3C1	51	/files/ENCFF968VUG/@@download/ENCFF968VUG.fastq.gz	["ENCSR212FST"]
ENCSR909GTY	GGR	Duke University	3	1	Control	51	/files/ENCFF664SQT/@@download/ENCFF664SQT.fastq.gz	[]
ENCSR909GTY	GGR	Duke University	1	1	Control	51	/files/ENCFF933AQG/@@download/ENCFF933AQG.fastq.gz	[]
ENCSR909GTY	GGR	Duke University	2	1	Control	51	/files/ENCFF983MUT/@@download/ENCFF983MUT.fastq.gz	[]
ENCSR911KBJ	GGR	Duke University	3	1	HES2	51	/files/ENCFF817VDV/@@download/ENCFF817VDV.fastq.gz	["ENCSR909GTY"]
ENCSR911KBJ	GGR	Duke University	1	1	HES2	51	/files/ENCFF440ZPY/@@download/ENCFF440ZPY.fastq.gz	["ENCSR909GTY"]
ENCSR911KBJ	GGR	Duke University	2	1	HES2	51	/files/ENCFF241HXA/@@download/ENCFF241HXA.fastq.gz	["ENCSR909GTY"]
ENCSR918VQU	GGR	Duke University	3	1	H3K4me2	51	/files/ENCFF693TSM/@@download/ENCFF693TSM.fastq.gz	["ENCSR325PXS"]
ENCSR918VQU	GGR	Duke University	1	1	H3K4me2	51	/files/ENCFF426BMJ/@@download/ENCFF426BMJ.fastq.gz	["ENCSR325PXS"]
ENCSR919OXR	GGR	Duke University	3	1	NR3C1	51	/files/ENCFF227KMI/@@download/ENCFF227KMI.fastq.gz	["ENCSR548SPY"]
ENCSR919OXR	GGR	Duke University	1	1	NR3C1	51	/files/ENCFF755CLR/@@download/ENCFF755CLR.fastq.gz	["ENCSR548SPY"]
ENCSR919OXR	GGR	Duke University	2	1	NR3C1	51	/files/ENCFF734NCF/@@download/ENCFF734NCF.fastq.gz	["ENCSR548SPY"]
ENCSR928FDN	GGR	Duke University	3	1	H3K4me3	51	/files/ENCFF983RTM/@@download/ENCFF983RTM.fastq.gz	["ENCSR548SPY"]
ENCSR928FDN	GGR	Duke University	1	1	H3K4me3	51	/files/ENCFF253WRR/@@download/ENCFF253WRR.fastq.gz	["ENCSR548SPY"]
ENCSR928FDN	GGR	Duke University	2	1	H3K4me3	51	/files/ENCFF687JBS/@@download/ENCFF687JBS.fastq.gz	["ENCSR548SPY"]
ENCSR933MHJ	ENCODE3	Broad Institute	1	1	KDM5A	76	/files/ENCFF564QJZ/@@download/ENCFF564QJZ.fastq.gz	["ENCSR787VQB"]
ENCSR933MHJ	ENCODE3	Broad Institute	2	1	KDM5A	76	/files/ENCFF883YYR/@@download/ENCFF883YYR.fastq.gz	["ENCSR787VQB"]
ENCSR936UEX	GGR	Duke University	3	1	H3K9me3	51	/files/ENCFF969VSN/@@download/ENCFF969VSN.fastq.gz	["ENCSR344ERJ"]
ENCSR936UEX	GGR	Duke University	1	1	H3K9me3	51	/files/ENCFF742SOK/@@download/ENCFF742SOK.fastq.gz	["ENCSR344ERJ"]
ENCSR936UEX	GGR	Duke University	2	1	H3K9me3	51	/files/ENCFF025FVI/@@download/ENCFF025FVI.fastq.gz	["ENCSR344ERJ"]
ENCSR944WVU	GGR	Duke University	3	1	H3K4me3	51	/files/ENCFF020SER/@@download/ENCFF020SER.fastq.gz	["ENCSR549SVK"]
ENCSR944WVU	GGR	Duke University	1	1	H3K4me3	51	/files/ENCFF891GXF/@@download/ENCFF891GXF.fastq.gz	["ENCSR549SVK"]
ENCSR944WVU	GGR	Duke University	2	1	H3K4me3	51	/files/ENCFF170YTR/@@download/ENCFF170YTR.fastq.gz	["ENCSR549SVK"]
ENCSR944ZCT	GGR	Duke University	3	1	SMC3	51	/files/ENCFF211QYF/@@download/ENCFF211QYF.fastq.gz	["ENCSR266YIS"]
ENCSR944ZCT	GGR	Duke University	1	1	SMC3	51	/files/ENCFF240WOP/@@download/ENCFF240WOP.fastq.gz	["ENCSR266YIS"]
ENCSR944ZCT	GGR	Duke University	2	1	SMC3	51	/files/ENCFF819DAZ/@@download/ENCFF819DAZ.fastq.gz	["ENCSR266YIS"]
ENCSR948JXU	GGR	Duke University	3	1	BCL3	51	/files/ENCFF185NUU/@@download/ENCFF185NUU.fastq.gz	["ENCSR730UDX"]
ENCSR948JXU	GGR	Duke University	1	1	BCL3	51	/files/ENCFF216JQO/@@download/ENCFF216JQO.fastq.gz	["ENCSR730UDX"]
ENCSR948JXU	GGR	Duke University	2	1	BCL3	51	/files/ENCFF168TKE/@@download/ENCFF168TKE.fastq.gz	["ENCSR730UDX"]
ENCSR949BZP	ENCODE3	Stanford University	1	1	Control	36	/files/ENCFF002ECM/@@download/ENCFF002ECM.fastq.gz	[]
ENCSR949BZP	ENCODE3	Stanford University	2	1	Control	36	/files/ENCFF002ECL/@@download/ENCFF002ECL.fastq.gz	[]
ENCSR949IDI	GGR	Duke University	3	1	H3K4me1	51	/files/ENCFF713FSS/@@download/ENCFF713FSS.fastq.gz	["ENCSR872BBM"]
ENCSR949IDI	GGR	Duke University	1	1	H3K4me1	51	/files/ENCFF594JPY/@@download/ENCFF594JPY.fastq.gz	["ENCSR872BBM"]
ENCSR949IDI	GGR	Duke University	2	1	H3K4me1	51	/files/ENCFF955ABR/@@download/ENCFF955ABR.fastq.gz	["ENCSR872BBM"]
ENCSR951SNW	GGR	Duke University	3	1	HES2	51	/files/ENCFF319WMV/@@download/ENCFF319WMV.fastq.gz	["ENCSR005CRY"]
ENCSR951SNW	GGR	Duke University	1	1	HES2	51	/files/ENCFF096RKY/@@download/ENCFF096RKY.fastq.gz	["ENCSR005CRY"]
ENCSR951SNW	GGR	Duke University	2	1	HES2	51	/files/ENCFF296DQB/@@download/ENCFF296DQB.fastq.gz	["ENCSR005CRY"]
ENCSR952GOL	GGR	Duke University	3	1	NR3C1	51	/files/ENCFF280LFF/@@download/ENCFF280LFF.fastq.gz	["ENCSR317VER"]
ENCSR952GOL	GGR	Duke University	1	1	NR3C1	51	/files/ENCFF504ADZ/@@download/ENCFF504ADZ.fastq.gz	["ENCSR317VER"]
ENCSR952GOL	GGR	Duke University	2	1	NR3C1	51	/files/ENCFF547YQW/@@download/ENCFF547YQW.fastq.gz	["ENCSR317VER"]
ENCSR954HUB	GGR	Duke University	3	1	H3K4me1	51	/files/ENCFF584NSQ/@@download/ENCFF584NSQ.fastq.gz	["ENCSR310TYO"]
ENCSR954HUB	GGR	Duke University	1	1	H3K4me1	51	/files/ENCFF659VLH/@@download/ENCFF659VLH.fastq.gz	["ENCSR310TYO"]
ENCSR954HUB	GGR	Duke University	2	1	H3K4me1	51	/files/ENCFF192ZGO/@@download/ENCFF192ZGO.fastq.gz	["ENCSR310TYO"]
ENCSR954SQX	GGR	Duke University	3	1	H3K9me3	51	/files/ENCFF574GXP/@@download/ENCFF574GXP.fastq.gz	["ENCSR548SPY"]
ENCSR954SQX	GGR	Duke University	1	1	H3K9me3	51	/files/ENCFF365BLL/@@download/ENCFF365BLL.fastq.gz	["ENCSR548SPY"]
ENCSR954SQX	GGR	Duke University	2	1	H3K9me3	51	/files/ENCFF652EOQ/@@download/ENCFF652EOQ.fastq.gz	["ENCSR548SPY"]
ENCSR956LGB	GGR	Duke University	3	1	RAD21	51	/files/ENCFF881GHE/@@download/ENCFF881GHE.fastq.gz	["ENCSR560DEL"]
ENCSR956LGB	GGR	Duke University	1	1	RAD21	51	/files/ENCFF160UWB/@@download/ENCFF160UWB.fastq.gz	["ENCSR560DEL"]
ENCSR956LGB	GGR	Duke University	2	1	RAD21	51	/files/ENCFF905PUS/@@download/ENCFF905PUS.fastq.gz	["ENCSR560DEL"]
ENCSR964KSS	GGR	Duke University	3	1	HES2	51	/files/ENCFF437LHQ/@@download/ENCFF437LHQ.fastq.gz	["ENCSR730UDX"]
ENCSR964KSS	GGR	Duke University	1	1	HES2	51	/files/ENCFF733MTL/@@download/ENCFF733MTL.fastq.gz	["ENCSR730UDX"]
ENCSR964KSS	GGR	Duke University	2	1	HES2	51	/files/ENCFF258DUQ/@@download/ENCFF258DUQ.fastq.gz	["ENCSR730UDX"]
ENCSR979IOT	GGR	Duke University	1	1	HES2	51	/files/ENCFF757ISI/@@download/ENCFF757ISI.fastq.gz	["ENCSR600LQZ"]
ENCSR979IOT	GGR	Duke University	2	1	HES2	51	/files/ENCFF397OKF/@@download/ENCFF397OKF.fastq.gz	["ENCSR600LQZ"]
ENCSR981FDC	GGR	Duke University	3	1	SMC3	51	/files/ENCFF741EJZ/@@download/ENCFF741EJZ.fastq.gz	["ENCSR088SOR"]
ENCSR981FDC	GGR	Duke University	1	1	SMC3	51	/files/ENCFF119SCE/@@download/ENCFF119SCE.fastq.gz	["ENCSR088SOR"]
ENCSR981FDC	GGR	Duke University	2	1	SMC3	51	/files/ENCFF800AQT/@@download/ENCFF800AQT.fastq.gz	["ENCSR088SOR"]
ENCSR984DZW	GGR	Duke University	3	1	RAD21	51	/files/ENCFF378HKI/@@download/ENCFF378HKI.fastq.gz	["ENCSR233BJW"]
ENCSR984DZW	GGR	Duke University	1	1	RAD21	51	/files/ENCFF705PHI/@@download/ENCFF705PHI.fastq.gz	["ENCSR233BJW"]
ENCSR984DZW	GGR	Duke University	2	1	RAD21	51	/files/ENCFF854MIM/@@download/ENCFF854MIM.fastq.gz	["ENCSR233BJW"]
ENCSR991RJM	GGR	Duke University	3	1	JUN	51	/files/ENCFF952EZK/@@download/ENCFF952EZK.fastq.gz	["ENCSR701MJQ"]
ENCSR991RJM	GGR	Duke University	1	1	JUN	51	/files/ENCFF377LNU/@@download/ENCFF377LNU.fastq.gz	["ENCSR701MJQ"]
ENCSR991RJM	GGR	Duke University	2	1	JUN	51	/files/ENCFF740BHU/@@download/ENCFF740BHU.fastq.gz	["ENCSR701MJQ"]
ENCSR991VVW	GGR	Duke University	3	1	JUN	51	/files/ENCFF610WGQ/@@download/ENCFF610WGQ.fastq.gz	["ENCSR560DEL"]
ENCSR991VVW	GGR	Duke University	2	1	JUN	51	/files/ENCFF427FQF/@@download/ENCFF427FQF.fastq.gz	["ENCSR560DEL"]
ENCSR996DUT	ENCODE3	Stanford University	1	1	JUN	36	/files/ENCFF002DZV/@@download/ENCFF002DZV.fastq.gz	["ENCSR949BZP", "ENCSR496AXR"]
ENCSR996DUT	ENCODE3	Stanford University	2	1	JUN	36	/files/ENCFF002DZU/@@download/ENCFF002DZU.fastq.gz	["ENCSR949BZP", "ENCSR496AXR"]
