# Supplementary material for: Theoretical characterisation of strand cross-correlation in ChIP-seq
Source: BMC Bioinformatics. 2020 Sep 22;21:417. doi: 10.1186/s12859-020-03729-6 (PMC7510163; doi:10.1186/s12859-020-03729-6)
Supplement: Supplementary file 3 — Additional file 3 The R script to calculate the enriched region length from a peak model generated by MACS2. See Additional file 1 for details. [file 12859_2020_3729_MOESM3_ESM.r]

getwidth <- function(y) {
    ly <- length(y)
    ymin <- min(median(y[1:50]), median(y[(ly-49):ly]))
    ymax <- max(y)
    xpeak <- round(mean(which(y == ymax)))

    thresh <- (ymax - ymin) * 0.5 + ymin

    rwidth <- rle(y[xpeak:ly] >= thresh)$lengths[1] - 1
    lwidth <- rle(rev(y[1:xpeak] >= thresh))$lengths[1] - 1

    return(c(thresh, x[xpeak - rwidth], x[xpeak + lwidth]))
}

pdf(commandArgs(trailingOnly=T)[1],height=6,width=6)
plot(x,p,type='l',col=c('red'),main=main,xlab='Distance to the middle',ylab='Percentage')
lines(x,m,col=c('blue'))
legend('topleft',c('forward tags','reverse tags'),lty=c(1,1,1),col=c('red','blue'))

r <- getwidth(p)
plen <- r[3] - r[2]
abline(h=r[1], col="red", lty=2)
text(mean(r[2:3]), r[1], r[3] - r[2], col="red")
r <- getwidth(m)
mlen <- r[3] - r[2]
abline(h=r[1], col="blue", lty=2)
text(mean(r[2:3]), r[1], r[3] - r[2], col="blue")

elen <- round(mean(c(plen, mlen)))
text(0, 0, elen)
cat(elen)
cat('\n')
