# Supplementary material for: Theoretical characterisation of strand cross-correlation in ChIP-seq
Source: BMC Bioinformatics. 2020 Sep 22;21:417. doi: 10.1186/s12859-020-03729-6 (PMC7510163; doi:10.1186/s12859-020-03729-6)
Supplement: Supplementary file 5 — Additional file 5 ChIP-seq analysis results of the strand cross-correlation based metrics and peak calling. [file 12859_2020_3729_MOESM5_ESM.xlsx]

## Sheet: Sheet1
Table S3. ChIP-seq analysis results of the strand cross-correlation based metrics and peak calling.
accession	target	Read len	Fragment len	Mapped reads	PPQTnsc	PPQTrsc	SSPnsc	SSPrsc	NCCnsc	NCCrsc	MSCCnsc	MSCCrsc	VSN	FRiP	# of peaks	Normalised FRiP	# of peaks at 10 M
ENCFF000AHP	CTCF	36	244	11294519	1.58311	2.37691	8.9111	1.74433	12.9557	2.78484	15.8424	3.33969	9.7126e-07	0.200762	38639	0.0274504	36776
ENCFF000AHR	CTCF	36	242	28391946	1.7965	3.41697	10.6701	2.60729	19.2014	3.34068	23.7203	3.71938	1.12031e-06	0.250527	53249	0.0372283	41988
ENCFF000AHW	CTCF	36	243	25504162	2.31026	3.5065	15.9246	2.80141	20.2292	3.20103	23.4237	3.47257	1.64972e-06	0.328396	67919	0.0558985	52269
ENCFF000AHX	CTCF	36	275	9528870	1.57122	2.88847	9.73405	2.56725	14.3054	3.433	17.3415	4.00488	1.00057e-06	0.216091	42895	NA	NA
ENCFF000AID	H2AFZ	36	249	14992757	1.09656	0.890659	3.22186	0.889367	2.17099	1.3866	2.43577	2.48188	2.78845e-07	0.156348	38833	0.0162765	28243
ENCFF000AIH	H2AFZ	36	198	42253572	1.10887	1.28951	3.02961	1.18932	2.42851	1.41438	2.63665	1.76766	3.0593e-07	0.264925	123042	0.0209235	47522
ENCFF000AIJ	H2AFZ	36	228	12514245	1.06838	0.694151	2.7033	0.812626	2.2307	1.24233	2.58612	2.38324	1.67693e-07	0.118501	35234	0.0120167	27574
ENCFF000AIK	H2AFZ	36	250	32203878	1.06623	1.10978	2.41791	1.11213	2.3419	1.42026	2.60568	1.97315	2.0328e-07	0.224796	102561	0.0164018	41964
ENCFF000AIS	H3K4me1	36	220	25746351	1.02319	0.669872	1.87099	0.869207	1.51034	0.925032	1.56772	1.77281	1.17551e-07	0.179506	64631	0.0142272	28191
ENCFF000AIT	H3K4me1	36	221	32367734	1.07992	1.18575	3.8119	1.0579	1.44504	1.13898	1.43644	1.54401	6.66222e-07	0.531374	119363	0.0725432	89614
ENCFF000AIW	H3K4me1	36	314	10786037	1.03438	0.642727	2.47499	0.863905	1.35629	0.779939	1.37294	1.46675	2.57794e-07	0.293728	64296	0.0450767	58215
ENCFF000AIZ	H3K4me2	36	225	24076964	1.43628	1.26734	13.0142	1.13632	2.00653	1.27216	1.9868	1.44645	2.75204e-06	0.610443	98688	0.0950459	85593
ENCFF000AJB	H3K4me2	36	326	8365139	1.17963	1.19215	7.24411	1.08899	1.55552	1.32211	1.5752	1.7843	1.28302e-06	0.413053	65648	NA	NA
ENCFF000AJC	H3K4me1	36	250	68541095	1.05595	1.1698	2.90973	1.05065	1.43262	1.09912	1.43835	1.61416	4.28078e-07	0.497471	126064	0.0664676	79619
ENCFF000AJH	H3K4me2	36	207	24559695	1.13135	1.11592	4.5429	1.06806	1.81168	1.22566	1.84687	1.57785	7.54373e-07	0.309214	79627	0.0407753	68399
ENCFF000AJI	H3K4me2	36	236	40323289	1.29728	1.26412	8.57905	1.1338	1.93441	1.2893	1.93596	1.52064	1.71478e-06	0.517211	105144	0.0818509	81053
ENCFF000AJN	H3K4me3	36	201	23933769	1.59275	1.254	19.1917	1.12626	1.76771	1.34354	1.77927	1.59364	4.08579e-06	0.535214	55107	0.0831562	49148
ENCFF000AJP	H3K4me3	36	218	26420461	1.39793	1.26739	11.7623	1.0921	1.67023	1.49799	1.69494	1.94756	2.15527e-06	0.408999	45406	0.0584181	35147
ENCFF000AJT	H3K4me3	36	213	22911406	1.54112	1.37438	16.6624	1.10115	1.6728	1.58221	1.67816	2.01048	3.29255e-06	0.501385	41966	0.0867977	36118
ENCFF000AJX	H3K4me3	36	239	64759196	1.22343	1.22467	6.19233	1.09569	1.63176	1.32437	1.68258	1.7913	1.14639e-06	0.34795	69244	0.0625932	44656
ENCFF000AJY	H3K9ac	36	290	14659711	1.76268	1.66228	29.0877	1.28456	1.71055	2.06394	1.72356	2.64308	4.84813e-06	0.616456	37698	0.0800817	35338
ENCFF000AJZ	H3K9ac	36	239	37783315	1.46546	1.4777	13.8031	1.18893	1.66867	1.57326	1.68425	1.98833	2.07799e-06	0.481934	59284	0.0791196	47372
ENCFF000AKG	H3K9me3	36	322	27496481	1.00984	0.161625	1.74083	0.573182	1.50907	0.406527	2.86513	1.25211	2.72982e-08	0.086284	42783	0.0032375	5555
ENCFF000AKJ	H3K27ac	36	254	21824088	1.47207	1.40913	17.0544	1.13697	1.51569	1.52346	1.53908	2.04491	2.46873e-06	0.403815	41547	0.060833	35605
ENCFF000AKK	H3K9me3	36	248	57689328	1.01381	0.424957	1.6725	0.73536	1.51484	0.587679	1.71487	1.54826	4.61236e-08	0.229945	118696	0.0110304	25403
ENCFF000AKL	H3K27ac	36	257	36040671	1.77652	1.59462	22.9349	1.24302	1.7338	1.7341	1.74301	2.14895	3.66208e-06	0.591872	50835	0.0915788	41326
ENCFF000AKR	H3K27ac	36	254	28690798	1.38301	1.4851	15.3606	1.15497	1.49565	1.5853	1.50339	2.14472	2.21795e-06	0.530277	58910	0.0868988	50353
ENCFF000AKS	H3K27ac	36	287	17272578	1.626	1.57288	28.8613	1.18496	1.50514	1.77362	1.51558	2.39402	4.2605e-06	0.574731	43703	0.0841277	40397
ENCFF000AKV	H3K27me3	36	209	24439567	1.02003	0.723227	2.14064	0.918626	1.36822	1.08849	1.3898	3.41083	7.5225e-08	0.255712	97192	0.0211875	53219
ENCFF000AKW	H3K27me3	36	211	24979144	1.02292	0.807092	2.63233	0.9629	1.23077	0.912652	1.22638	2.11621	1.45511e-07	0.483506	120689	0.0533157	95837
ENCFF000ALD	H3K27me3	36	201	24967120	1.04194	1.4102	2.47577	0.975732	1.76013	1.82683	1.86258	5.38691	6.15953e-08	0.225676	98723	0.014878	34036
ENCFF000ALH	H3K36me3	36	206	24310177	1.02222	0.438796	2.41031	0.807238	1.31014	0.772194	1.30499	1.62042	1.60602e-07	0.364261	80518	0.0415312	67220
ENCFF000ALJ	H3K36me3	36	208	26747934	1.00971	0.336182	1.55649	0.706284	1.50645	0.649072	2.15101	1.3618	2.64914e-08	0.0794267	36087	0.0027189	8394
ENCFF000ALK	H3K27me3	36	235	112540392	1.01535	1.03662	1.82043	1.00095	1.27557	1.00261	1.28702	3.41751	7.99373e-08	0.488431	119972	0.0320981	64656
ENCFF000ALQ	H3K36me3	36	361	10270414	1.01517	0.223474	2.10154	0.623502	1.21653	0.336232	1.21588	0.782163	7.3015e-08	0.213838	36262	0.0322832	34065
ENCFF000ALT	H3K79me2	36	222	21572102	1.06839	0.969839	8.05114	0.98243	1.17148	0.793552	1.15728	1.22547	1.21239e-06	0.693018	38152	0.108966	40494
ENCFF000ALU	H3K36me3	36	244	107218461	1.01671	0.925392	2.04713	0.974736	1.24653	0.779486	1.25107	1.6111	1.58182e-07	0.466309	65898	0.0489321	59907
ENCFF000ALV	H3K79me2	36	211	15960785	1.05709	0.932741	6.48538	0.975094	1.17545	0.794225	1.16452	1.34336	8.93411e-07	0.602809	42505	0.0875497	43920
ENCFF000AMB	H3K79me2	36	176	15453210	1.10047	1.68754	5.71936	1.0264	1.33416	1.41624	1.3195	2.36095	4.95222e-07	0.545238	61078	0.0699566	48650
ENCFF000AMD	H3K79me2	36	216	47997846	1.0519	0.997415	5.41762	0.987473	1.18354	0.820221	1.17059	1.29768	7.15284e-07	0.63872	43636	0.097001	48447
ENCFF000AME	H4K20me1	36	262	28917068	1.01407	0.372392	1.68863	0.717024	1.56892	0.794892	1.76959	2.04431	4.32878e-08	0.0911166	32103	0.0046575	6671
ENCFF000AMF	H4K20me1	36	285	15134030	1.03744	0.707084	2.38815	0.883767	1.45189	1.14605	1.57154	3.94586	1.29221e-07	0.25852	58647	0.033678	38841
ENCFF000AWI	H2AFZ	36	126	43206500	1.03371	0.895276	1.77754	1.01199	2.98812	1.19194	4.4686	1.62041	5.42544e-08	0.0442274	75224	0.0012577	6004
ENCFF000AWJ	H2AFZ	36	182	48363470	1.0331	0.858752	1.75908	1.01502	3.17741	1.2803	5.11528	1.80306	5.51744e-08	0.0586786	92468	0.0014259	6805
ENCFF000AWO	H3K9me3	36	96	41645083	1.03723	0.279983	3.07599	0.698901	1.95456	0.541704	2.40204	1.15402	3.60138e-08	0.166063	192633	0.0130425	36347
ENCFF000AWP	H3K9me3	36	187	32382686	1.04906	0.293985	3.46415	0.677328	3.08878	1.01306	4.81867	2.94648	2.55311e-08	0.135239	112532	0.0155005	40193
ENCFF000AWR	H3K27ac	36	176	23233625	1.05515	0.796429	2.31008	0.976518	3.31782	1.77677	4.81926	3.28043	5.34369e-08	0.0231401	13977	0.0036093	9109
ENCFF000AWV	H3K27ac	36	156	19169877	1.11769	1.33101	3.28481	1.2602	2.73438	1.88433	3.09446	2.6026	1.56725e-07	0.075591	33753	0.0126048	24949
ENCFF000AWX	H3K27me3	36	185	8342672	1.13865	0.685549	11.4045	0.935612	1.33379	1.2747	1.29158	4.38094	1.45957e-06	0.249798	15633	NA	NA
ENCFF000AWY	H3K27me3	36	174	15963714	1.1276	1.03143	10.2727	1.02149	1.28215	1.3048	1.2357	3.38779	1.30886e-06	0.314479	34014	NA	NA
ENCFF000AXG	H3K36me3	36	166	24086746	1.03537	0.365275	2.63193	0.728372	1.65972	0.884634	1.73139	1.71221	8.57382e-08	0.164991	52623	0.0354297	57038
ENCFF000AXH	H3K36me3	36	139	16739261	1.03087	0.73544	1.96085	0.960747	2.1248	1.58294	2.44075	3.43788	2.59181e-08	0.0633948	33055	0.0131641	36831
ENCFF000AXJ	H3K4me1	36	131	11240266	1.1177	1.09031	3.66382	1.16003	3.55338	2.34204	3.94379	3.62457	6.52435e-08	0.141569	75682	NA	NA
ENCFF000AXM	H3K4me1	36	148	24020327	1.06229	0.917157	2.70414	1.02977	2.00132	1.40176	2.11346	1.95284	1.60411e-07	0.279864	144028	0.0428242	105607
ENCFF000AXQ	H3K4me2	36	170	19765997	1.39273	1.24745	11.3457	1.14068	2.00661	1.34517	2.00612	1.57569	2.04419e-06	0.452017	89674	0.0760649	72249
ENCFF000AXR	H3K4me2	36	148	16955776	1.25001	1.10048	7.64087	1.08915	2.03464	1.3153	2.05573	1.60062	1.27138e-06	0.32551	82422	0.0545928	71275
ENCFF000AXS	H3K4me3	36	195	7990744	1.62093	1.15398	18.3889	1.14395	2.13466	1.42698	2.20331	1.71231	3.53097e-06	0.419941	45311	NA	NA
ENCFF000AXZ	H3K4me3	36	169	16475284	1.19145	0.765799	6.35862	0.936686	2.17737	1.27223	2.28206	1.71113	8.47056e-07	0.196779	41355	0.0346648	35158
ENCFF000AYD	H3K79me2	36	124	29740715	1.08103	0.878583	6.15896	0.968322	1.3054	1.00763	1.29288	1.36515	5.87491e-07	0.405601	66338	0.0684605	59615
ENCFF000AYF	H3K79me2	36	106	45788899	1.07392	0.907739	6.0301	0.969729	1.25242	0.899168	1.24853	1.25196	5.65828e-07	0.462131	78397	0.0866294	75645
ENCFF000AYG	H3K9ac	36	193	21858810	1.16454	1.06153	4.20696	1.08357	2.7911	1.49268	3.13311	1.96055	3.39367e-07	0.0975882	25194	0.0170685	19897
ENCFF000AYH	H3K9ac	36	134	20411717	1.20301	1.41943	4.74733	1.28574	3.47979	2.18892	3.86606	2.87388	1.99679e-07	0.0880493	32308	0.0156165	26154
ENCFF000BHW	H2AFZ	36	188	20417480	1.28876	1.25786	7.1348	1.22785	2.76712	1.62196	2.89503	1.89893	7.31738e-07	0.291299	100800	0.051466	79835
ENCFF000BHX	H2AFZ	36	176	22666508	1.21829	1.21202	5.55627	1.20813	2.91086	1.5954	3.0882	1.88856	5.12389e-07	0.25051	112163	0.0418313	80541
ENCFF000BIC	H3K9me3	36	133	33666187	1.05294	0.109451	7.26733	0.580053	1.66255	0.249582	1.82132	0.717989	1.19094e-07	0.103228	80811	NA	NA
ENCFF000BIF	H3K9me3	36	158	24997946	1.04388	0.123393	5.11529	0.608937	1.64392	0.322425	1.80232	0.916377	1.14345e-07	0.16646	114740	0.0393556	95156
ENCFF000BIL	H3K27ac	36	176	19351875	1.67059	1.35118	20.7736	1.1805	1.87358	1.45401	1.85847	1.69245	2.54557e-06	0.491365	84323	0.0678762	78084
ENCFF000BIM	H3K27ac	36	206	13891947	1.25367	1.25105	8.68609	1.14	1.75268	1.88592	1.78407	2.67286	9.14944e-07	0.322262	64062	NA	NA
ENCFF000BIR	H3K27me3	36	117	12200406	1.0391	0.380976	3.12928	0.723906	1.4883	0.790931	1.4565	1.77748	6.89585e-08	0.0610374	23078	NA	NA
ENCFF000BIS	H3K36me3	36	137	12629113	1.02401	0.239316	2.36774	0.613895	1.49501	0.544948	1.54186	1.09594	4.39539e-08	0.0199578	11108	NA	NA
ENCFF000BIT	H3K27me3	36	168	13814997	1.0655	0.651974	2.9709	0.836439	3.96585	2.12276	5.17921	5.70244	4.90623e-08	0.0179281	10065	NA	NA
ENCFF000BIY	H3K36me3	36	134	16388699	1.0333	0.38711	3.32956	0.793865	1.29793	0.746885	1.30299	1.29969	1.63991e-07	0.328073	104014	NA	NA
ENCFF000BJD	H3K4me1	36	171	24413507	1.20067	1.30179	5.90203	1.1535	1.92349	1.40433	1.93357	1.6664	8.51657e-07	0.587487	146104	0.0933012	119076
ENCFF000BJE	H3K4me1	36	201	26376703	1.10613	0.908861	4.19829	1.00915	1.7795	1.46041	1.81086	2.0625	4.23617e-07	0.395066	107999	0.0704898	86353
ENCFF000BJF	H3K4me2	36	164	15693014	1.13084	0.74178	5.07456	0.892439	1.96479	1.02843	1.995	1.28853	8.23696e-07	0.225492	79366	NA	NA
ENCFF000BJJ	H3K4me2	36	154	28592971	1.51128	1.28086	14.3056	1.15076	2.06088	1.32485	2.03674	1.48734	2.58553e-06	0.588739	131211	0.089572	110534
ENCFF000BJN	H3K4me3	36	170	24397387	1.39689	0.931123	12.9774	0.990979	2.3687	1.16839	2.36892	1.38105	2.32414e-06	0.23234	27374	NA	NA
ENCFF000BJO	H3K4me3	36	142	25238189	2.17419	1.2345	33.7835	1.13598	2.18591	1.31395	2.1832	1.4755	6.07497e-06	0.542542	44707	0.0805921	38536
ENCFF000BJT	H3K79me2	36	138	40498200	1.11451	1.2363	8.45693	1.04542	1.31498	1.12227	1.30372	1.59853	8.87607e-07	0.733887	73386	0.149722	76730
ENCFF000BJV	H3K79me2	36	156	27927145	1.10309	1.14455	8.97899	1.02551	1.26494	1.06628	1.25312	1.57001	9.85346e-07	0.723129	62568	0.137897	60873
ENCFF000BJX	H3K9ac	36	186	14944368	1.30566	1.22425	9.47717	1.13933	2.00545	1.90881	2.04974	2.58538	1.00266e-06	0.255764	45502	0.0413171	43173
ENCFF000BKB	H3K9ac	36	118	20832521	1.23316	0.79514	7.73896	0.916824	2.65478	1.23652	2.69429	1.53626	7.32796e-07	0.131704	35135	NA	NA
ENCFF000BWU	H2AFZ	36	143	26844474	1.18619	1.43153	4.818	1.23424	2.19793	1.48467	2.24524	1.80294	5.30303e-07	0.265612	126310	0.0431093	90208
ENCFF000BWV	H2AFZ	36	149	22857956	1.24843	1.48579	5.78993	1.28007	2.39461	1.55044	2.46165	1.85975	6.18458e-07	0.308583	145030	0.0525654	101902
ENCFF000BXG	H3K27ac	36	179	15025660	1.58244	1.40384	19.604	1.18566	1.92001	1.52692	1.92443	1.81084	2.39521e-06	0.417594	51174	NA	NA
ENCFF000BXH	H3K27ac	36	163	23536048	1.88802	1.70337	18.2585	1.36221	2.45604	1.82852	2.53504	2.14316	2.00178e-06	0.417203	76259	0.0579107	64398
ENCFF000BXN	H3K27me3	36	126	22830589	1.13194	1.25907	4.15683	1.14893	3.29005	2.77151	3.72302	4.03721	7.95579e-08	0.128382	79501	NA	NA
ENCFF000BXO	H3K36me3	36	159	17501267	1.03487	0.391252	3.29072	0.748613	1.46947	0.773728	1.42412	1.18698	1.61166e-07	0.176421	56006	NA	NA
ENCFF000BXP	H3K27me3	51	154	19297190	1.02759	0.384849	2.25611	0.739817	1.5227	0.886204	1.61258	1.63498	2.70382e-08	0.054328	34310	0.0080599	20044
ENCFF000BXR	H3K36me3	36	171	26973698	1.05361	0.639064	3.22479	0.894222	1.61271	1.22991	1.62821	2.15275	1.31705e-07	0.29891	93858	NA	NA
ENCFF000BXX	H3K4me1	36	149	36910466	1.16101	1.19766	5.26673	1.104	1.85189	1.32485	1.85274	1.6811	8.00404e-07	0.497105	114291	NA	NA
ENCFF000BYA	H3K4me2	36	155	16027507	1.75916	1.37812	22.8275	1.19372	2.0095	1.47041	2.05428	1.71689	3.62138e-06	0.542709	74988	NA	NA
ENCFF000BYF	H3K4me2	51	193	18105919	1.41559	1.25164	11.7894	1.15303	2.26631	1.37271	2.29995	1.52604	1.87724e-06	0.488636	104603	NA	NA
ENCFF000BYG	H3K4me1	51	238	17848560	1.09272	0.87343	4.17993	0.964213	1.45808	1.06165	1.46128	1.305	7.08788e-07	0.45218	93273	NA	NA
ENCFF000BYI	H3K4me3	51	161	25272278	1.26424	1.06214	9.80498	1.05176	1.64454	1.26117	1.65512	1.45641	1.5403e-06	0.327198	58144	0.0545197	49041
ENCFF000BYJ	H3K4me3	51	196	14782249	1.30508	1.07629	10.4828	1.07183	1.72882	1.37627	1.77811	1.65574	1.7452e-06	0.349164	55238	NA	NA
ENCFF000BYO	H3K79me2	36	140	31690813	1.17364	1.01299	11.2238	0.986667	1.27418	0.904182	1.25452	1.22687	2.53934e-06	0.57518	51004	0.107976	45708
ENCFF000BYS	H3K79me2	36	155	21245046	1.17821	1.00522	13.2122	0.982846	1.25453	0.872661	1.24023	1.22847	3.20144e-06	0.643991	46273	0.124785	41371
ENCFF000BYW	H3K9ac	47	212	24558900	1.31772	1.23956	10.8834	1.11551	1.81633	1.43908	1.81297	1.64449	1.49869e-06	0.313695	50138	0.0555377	42629
ENCFF000CDE	H2AFZ	36	216	21559507	1.21018	1.3674	5.38809	1.25244	2.19272	1.64043	2.32668	2.06171	6.32592e-07	0.231729	76615	0.0400113	49796
ENCFF000CDF	H2AFZ	36	262	22238821	1.17345	2.4789	4.14459	1.1906	3.27879	2.82492	3.63443	3.95628	3.34134e-07	0.108525	32889	0.0139441	27304
ENCFF000CDK	H3K4me1	36	305	13489435	1.2386	1.40863	9.27958	1.14636	1.53931	1.44787	1.55094	1.92426	1.82548e-06	0.759883	78816	0.148074	69193
ENCFF000CDL	H3K4me1	36	288	18492199	1.20327	1.34262	8.07228	1.10463	1.47036	1.3673	1.48124	1.84872	1.55512e-06	0.712533	78647	0.139959	68357
ENCFF000CDR	H3K4me2	36	218	31818666	1.72163	1.3058	24.0111	1.15674	1.78927	1.38201	1.78081	1.60705	5.87474e-06	0.726073	78157	0.112973	62658
ENCFF000CDS	H3K4me2	36	294	26330605	1.84177	1.72734	22.0126	1.20369	2.02292	1.94365	2.01837	2.28428	5.958e-06	0.686837	54587	0.0733805	42678
ENCFF000CDX	H3K4me3	36	245	22999576	1.81222	1.13978	29.0265	1.1062	1.8337	1.43015	1.84433	1.7524	6.27024e-06	0.642965	68496	0.121745	52076
ENCFF000CDZ	H3K4me3	36	270	21817568	1.57187	0.986978	21.7591	1.02297	1.74659	1.44814	1.75963	1.90125	4.79443e-06	0.591316	70072	0.107018	50962
ENCFF000CEC	H3K9ac	36	299	12037719	1.44968	1.84696	9.36291	1.49635	2.23838	2.52019	2.36597	3.51898	1.34098e-06	0.252353	35999	NA	NA
ENCFF000CED	H3K9ac	36	228	21676747	1.37734	1.75196	7.83051	1.36078	2.34048	2.20896	2.43564	2.93778	1.04128e-06	0.204898	36155	0.0286064	25746
ENCFF000CEI	H3K9me3	36	266	23377441	1.04536	0.125212	4.73579	0.610096	1.3818	0.251579	1.47616	0.645121	1.67358e-07	0.274244	96489	0.0514966	69606
ENCFF000CEJ	H3K9me3	36	317	22583397	1.03369	0.110595	4.24404	0.597325	1.30732	0.20878	1.39662	0.557551	1.83778e-07	0.277239	87510	0.0624225	82127
ENCFF000CEN	H3K27ac	36	278	23269707	1.29541	1.53294	9.57996	1.19376	1.56176	1.69492	1.59032	2.41861	1.3201e-06	0.473358	107353	0.0834468	71015
ENCFF000CEO	H3K27ac	36	243	20119797	1.3835	1.50931	10.1696	1.23077	1.77966	1.66677	1.81736	2.16285	1.33302e-06	0.44232	101608	0.080495	76174
ENCFF000CEU	H3K27me3	36	311	24175906	1.103	1.62259	7.9119	1.05702	1.26972	1.8637	1.28116	5.84087	7.58605e-07	0.450732	52966	0.0807362	44776
ENCFF000CEV	H3K27me3	36	207	28806464	1.07804	1.23002	7.15088	1.04489	1.19833	1.38255	1.17575	5.6679	8.95878e-07	0.478596	78063	0.0853369	52065
ENCFF000CFA	H3K36me3	36	309	21869596	1.04969	0.667403	5.20396	0.930551	1.17904	0.811091	1.18504	1.61965	7.81188e-07	0.723186	42940	0.147277	41791
ENCFF000CFB	H3K36me3	36	256	25831135	1.04783	0.552887	4.93651	0.898434	1.19418	0.800564	1.19979	1.5866	6.67041e-07	0.69094	51889	0.138681	50872
ENCFF000CFG	H3K79me2	36	187	22624204	1.06889	0.889926	6.15769	0.95985	1.19335	0.767928	1.18501	1.17895	1.25938e-06	0.571285	51457	0.105326	48647
ENCFF000CFH	H3K79me2	36	30	23080821	1.0763	0.909784	8.87086	0.967356	1.18768	0.874211	1.12368	0.956938	3.40743e-06	0.66269	357704	0.101547	196095
ENCFF000MWR	ATF3	36	174	23378784	1.07731	1.02612	2.54763	1.02604	3.45264	1.24135	4.47061	1.6719	1.26025e-07	0.0280466	15299	0.003165	6480
ENCFF000MWV	ATF3	36	137	30269802	1.04607	0.978533	1.88541	0.939706	2.30664	0.986259	2.71732	1.37524	6.77806e-08	0.0250706	18293	0.0016673	4067
ENCFF000MXC	BCL3	36	149	20441901	1.06195	0.994343	2.41621	0.99178	2.17876	1.24784	2.3649	1.70297	1.78633e-07	0.06097	28304	0.0041518	8523
ENCFF000MXD	BCL3	36	112	31206095	1.03638	0.870291	1.84732	0.941255	1.96716	1.06382	2.17262	1.5628	1.00561e-07	0.0475738	41565	0.001504	4766
ENCFF000MXH	CEBPB	50	93	21373523	1.20068	1.08645	3.54876	0.982339	8.70739	1.08532	13.4978	1.21068	1.24554e-07	0.050894	27580	0.0076265	15936
ENCFF000MXK	CEBPB	50	126	25237652	1.29419	1.34313	4.54126	1.19372	6.50715	1.32777	7.93563	1.46511	2.95544e-07	0.100865	50275	0.0136078	26191
ENCFF000MXO	CREB1	36	123	15209933	1.21192	2.70838	4.24828	2.20085	16.0801	3.52962	30.32	4.41846	8.66182e-08	0.0217	7151	0.0022625	7361
ENCFF000MXR	CREB1	36	114	14577496	1.25652	1.45062	4.8279	1.30674	11.1588	1.75669	16.6513	2.0587	1.81085e-07	0.00880358	1846	0.0078286	16306
ENCFF000MXT	CREB1	36	117	15888445	1.2134	1.41531	4.27903	1.27354	10.9692	1.83785	16.9404	2.20887	1.51425e-07	0.00367976	812	0.006761	14042
ENCFF000MXW	CREB1	36	122	22102581	2.12562	1.89824	14.5699	1.59184	15.1443	1.75096	17.1196	1.92745	1.45864e-06	0.182692	42753	0.024826	31688
ENCFF000MYE	CTCF	36	113	13142885	1.80052	2.70327	13.9297	2.39191	43.8894	3.07429	63.6789	3.39752	5.27013e-07	0.114575	27187	0.0133548	31702
ENCFF000MYG	CTCF	36	107	20503110	2.63081	2.50318	17.7253	2.09131	47.696	2.18053	66.8428	2.34746	8.0268e-07	0.177047	38888	0.0312431	39495
ENCFF000MYJ	CTCF	36	107	12337117	3.0196	2.97831	25.4943	2.59736	84.4692	2.94	124.041	3.17205	9.82856e-07	0.179141	38341	0.0203859	41941
ENCFF000MYN	CTCF	36	133	19107080	1.70874	2.91099	9.51361	2.44827	30.6668	2.7439	47.1802	3.04883	4.80759e-07	0.124531	35607	0.0203429	33266
ENCFF000MYX	E2F6	50	120	23378003	1.11679	1.04498	2.82989	0.999521	3.5323	1.11862	4.24846	1.28832	2.5928e-07	0.0531759	19163	0.0066277	9645
ENCFF000MYY	E2F6	50	93	19465928	1.07876	0.771618	2.33678	0.805312	3.87639	0.901197	5.50245	1.08777	7.68807e-08	0.023115	10131	0.0028032	4982
ENCFF000MZF	ELF1	36	114	25924620	1.09024	1.14484	2.43196	1.05602	3.09591	1.21934	3.65907	1.51106	1.72747e-07	0.0540155	30700	0.0039162	9841
ENCFF000MZG	ELF1	36	109	29176389	1.04211	0.891713	1.80553	0.921998	3.47906	1.25966	5.85806	1.97747	4.85459e-08	0.0148348	7715	0.0017139	4199
ENCFF000MZH	ETS1	36	139	17143590	1.13131	1.06446	3.03285	1.02604	3.42779	1.18449	4.07958	1.47051	2.72544e-07	0.0586963	21321	0.0048914	10813
ENCFF000MZO	ETS1	36	113	29605974	1.02839	0.761725	1.59811	0.859864	2.15759	0.963366	2.64374	1.51428	4.64417e-08	0.0121534	8346	0.0009159	2270
ENCFF000MZT	FOSL2	36	153	25531138	1.38778	1.93363	5.58423	1.54582	5.13216	1.83479	5.73434	2.09832	5.30313e-07	0.165229	66213	0.014346	34687
ENCFF000MZW	FOSL2	36	113	28007651	1.15228	1.50475	2.94342	1.28055	4.76897	1.5179	6.04644	1.79978	1.47302e-07	0.0662644	38922	0.0067488	19494
ENCFF000MZX	FOXA1	36	133	21167841	1.46736	1.82749	6.53577	1.61652	15.187	1.93089	20.4895	2.1737	3.85926e-07	0.0188513	4727	0.0116859	27911
ENCFF000NAA	FOXA1	36	120	15398377	1.81924	1.77468	11.2458	1.54437	16.6718	1.77022	20.3143	1.94857	6.55924e-07	0.0468736	9609	0.0187331	51788
ENCFF000NAH	FOXA1	36	125	16445171	1.85472	1.86786	12.1444	1.5652	15.0505	1.86506	17.855	2.05755	7.58653e-07	0.165124	55404	0.0201563	49080
ENCFF000NAI	FOXA1	36	139	20779293	1.46674	1.86171	6.50338	1.65419	15.2964	2.01013	20.6184	2.26678	3.80687e-07	0.0906957	31232	0.0112807	26528
ENCFF000NAQ	FOXA2	36	115	13049195	2.0725	1.88906	13.4613	1.67843	17.8467	1.80793	20.9343	1.97333	8.53585e-07	0.16898	54950	0.0229965	51262
ENCFF000NAU	FOXA2	36	142	23895258	2.35435	2.35454	15.3836	1.70799	19.9975	2.36396	22.4017	2.65527	1.55195e-06	0.226181	58115	0.0322035	30395
ENCFF000NAY	GABPA	36	146	25894187	1.19233	1.48878	3.73111	1.29124	6.47781	1.47106	8.44594	1.70886	3.48463e-07	0.0487356	13027	0.0075267	6024
ENCFF000NBA	GABPA	36	157	27852243	1.29921	1.45269	5.95709	1.28496	7.96008	1.40979	9.71397	1.58717	9.29476e-07	0.0889189	21855	0.0159658	12812
ENCFF000NBH	GATA3	50	106	21403362	1.09241	0.864913	2.46533	0.84469	3.53316	0.935412	4.4922	1.11162	1.0678e-07	0.0291286	12860	0.0035799	6510
ENCFF000NBL	NR3C1	36	113	15523854	1.05359	0.763108	2.18474	0.881367	3.88496	1.25211	6.51777	2.0724	4.36062e-08	0.00353772	1326	0.0013036	2839
ENCFF000NBM	GATA3	50	153	24801084	1.31898	1.3316	4.83164	1.19187	5.298	1.3237	6.19292	1.4662	4.3051e-07	0.100276	31744	0.0145933	18736
ENCFF000NBR	NR3C1	36	112	11872294	1.05832	0.800271	2.30939	0.889955	4.14173	1.30895	6.80277	2.22361	4.38507e-08	0.0024589	752	0.0011687	2600
ENCFF000NBX	NR3C1	36	140	13732070	1.59329	1.64197	8.26263	1.43431	10.5725	1.64023	12.7063	1.85814	6.96773e-07	0.115027	31711	0.0213077	33270
ENCFF000NBZ	NR3C1	36	119	15584695	1.50102	1.4577	7.25442	1.32068	11.6892	1.49163	14.8757	1.68683	5.38574e-07	0.103662	32596	0.0202572	32064
ENCFF000NCD	NR3C1	36	121	16312311	1.21598	1.25226	3.94503	1.15281	8.50465	1.43229	12.3909	1.71837	2.24644e-07	0.0458939	14435	0.0092337	14151
ENCFF000NCF	NR3C1	36	125	15525761	1.10135	1.02379	2.60261	0.998241	6.31443	1.341	10.9228	1.77791	9.78752e-08	0.021964	7901	0.0046938	8486
ENCFF000NCL	NR3C1	36	110	15607983	1.03358	0.533876	1.94027	0.759729	3.75728	1.17213	11.89	2.39512	1.87287e-08	0.00067773	247	0.0003704	415
ENCFF000NCO	NR3C1	36	101	15665725	1.03538	0.56317	1.95477	0.761551	3.86111	1.13962	14.2299	2.19889	1.74623e-08	0.000864395	335	0.0004169	604
ENCFF000NCS	NR3C1	36	133	8863305	1.45918	1.38696	8.41558	1.19487	8.12366	1.43877	9.23529	1.62886	6.59891e-07	0.0473672	7790	NA	NA
ENCFF000NCU	NR3C1	36	82	11935329	1.47186	1.18262	7.25927	1.09075	9.93356	1.17669	11.8397	1.31928	6.33053e-07	0.0620644	15206	0.0176472	38376
ENCFF000NDA	NR3C1	36	87	7712185	1.1622	0.998167	4.9703	1.01323	4.25164	1.20389	4.89373	1.44851	2.11803e-07	0.0221383	6513	NA	NA
ENCFF000NDD	NR3C1	36	67	12737018	1.15994	0.997895	3.81412	0.967512	4.70069	1.02697	5.56888	1.239	1.53017e-07	0.0247619	9715	0.0060204	24390
ENCFF000NDF	JUND	36	117	16297970	1.18572	1.50276	4.02916	1.312	7.33906	2.12844	9.65212	2.66235	1.29913e-07	0.0508029	22362	0.0069134	18289
ENCFF000NDH	JUND	36	94	22664696	1.16878	1.37945	3.91121	1.20315	4.27837	1.44897	4.90614	1.71542	1.70613e-07	0.0997408	55426	0.0081303	25605
ENCFF000NDP	MAX	50	106	21685123	1.30999	1.12	5.23643	1.06167	4.14881	1.1438	4.58874	1.25886	5.22196e-07	0.142661	47912	0.0195397	31608
ENCFF000NDT	MAX	50	112	28298330	1.26318	1.03072	4.88417	0.962818	3.7247	0.997234	4.09826	1.09382	6.42814e-07	0.149249	45876	0.0214058	28665
ENCFF000NDV	REST	36	171	25846138	1.15468	1.36254	3.61873	1.19439	3.60276	1.35751	4.01074	1.61489	3.97623e-07	0.1145	45650	0.0090544	17424
ENCFF000NDY	REST	36	106	27232516	1.09894	1.25939	2.66793	1.12813	3.51984	1.27445	4.12204	1.53461	1.71054e-07	0.0668834	44231	0.0049957	9826
ENCFF000NEG	EP300	36	179	24943711	1.22178	1.39405	3.80109	1.22625	4.38959	1.44914	5.13134	1.72338	4.4298e-07	0.0808123	24619	0.0088989	14186
ENCFF000NEI	EP300	36	146	23170511	1.24678	1.33979	4.09309	1.1828	4.67356	1.34075	5.44224	1.55018	4.57553e-07	0.0926565	35712	0.0090145	17340
ENCFF000NEP	PBX3	50	85	26554704	1.07745	0.925265	2.30731	0.886239	3.34141	0.963378	4.43234	1.14987	5.13212e-08	0.0187039	8822	0.0020525	2998
ENCFF000NEQ	POLR2A	36	96	7076396	6.43593	1.31313	61.2129	1.22685	9.38432	1.24398	9.33027	1.3119	1.06557e-05	0.486336	29984	NA	NA
ENCFF000NEV	POLR2A	36	69	14611305	4.29847	1.15459	36.28	1.08681	6.99377	1.09487	7.02007	1.16654	4.78865e-06	0.423995	53509	0.0726322	48038
ENCFF000NEY	PBX3	50	92	29131601	1.05562	0.81015	2.0417	0.74081	2.47305	0.704419	3.04394	0.83454	5.02906e-08	0.0175626	8378	0.0017844	2571
ENCFF000NEZ	POLR2A	36	83	7145912	5.17877	1.21343	48.132	1.1551	8.51362	1.16872	8.48977	1.23753	7.44457e-06	0.455562	39942	NA	NA
ENCFF000NFG	POLR2A	36	67	13138744	4.67404	1.16794	38.2441	1.09213	7.43321	1.09987	7.4709	1.16837	4.8714e-06	0.478506	68349	0.0596773	48769
ENCFF000NFL	RAD21	50	119	22203057	1.84148	1.81034	9.08446	1.56272	18.476	1.66778	24.6916	1.78572	4.54071e-07	0.145483	46764	0.0230899	34639
ENCFF000NFN	RAD21	50	106	20920798	1.9016	1.57006	9.72319	1.40057	31.5199	1.46894	52.8746	1.57361	4.08151e-07	0.135229	44245	0.0233431	33959
ENCFF000NGY	SIN3A	36	116	29538224	1.03109	0.83457	1.77105	0.907375	1.75874	0.943753	1.89185	1.4221	1.22294e-07	0.049234	37470	0.0013596	4877
ENCFF000NHA	SIN3A	36	125	30090777	1.0261	0.816316	1.70109	0.897529	1.7194	0.960601	1.82478	1.51649	1.04306e-07	0.0392221	31470	0.0009015	3264
ENCFF000NHG	SIX5	36	145	24775401	1.04188	1.02664	1.85118	0.963971	2.10154	1.13835	2.39022	1.74303	9.18211e-08	0.028256	16746	0.0014102	3031
ENCFF000NHI	SIX5	36	115	26493963	1.11121	1.24353	2.61679	1.09984	4.31235	1.23224	5.60789	1.49787	1.89692e-07	0.0323368	12439	0.003776	5173
ENCFF000NHM	SP1	36	147	25896497	1.32767	1.39023	5.26536	1.2425	4.85806	1.42659	5.49798	1.64591	6.81525e-07	0.169497	60044	0.0219088	36970
ENCFF000NHP	SP1	36	144	33122351	1.23644	1.2528	4.08437	1.14736	4.35196	1.27201	5.00279	1.47113	4.97747e-07	0.127508	47441	0.0130094	25688
ENCFF000NHV	TAF1	36	185	23816183	1.11122	1.10984	2.87276	1.08523	3.47006	1.3511	4.17207	1.73986	2.78488e-07	0.0745457	18244	0.0085621	11843
ENCFF000NHY	TAF1	36	85	22575044	1.01764	0.472721	1.49381	0.696597	2.59682	0.984455	5.11324	2.13955	1.44914e-08	0.00344898	2561	0.000391	931
ENCFF000NID	TCF12	36	124	21290954	1.04836	0.861446	1.98902	0.902407	2.5503	1.06896	3.01565	1.45865	1.20214e-07	0.037861	22940	0.0025836	8555
ENCFF000NIG	TCF12	36	172	24520040	1.38225	1.52935	5.98056	1.29855	3.64288	1.53114	3.92869	1.78078	8.6946e-07	0.234871	80377	0.018409	39825
ENCFF000NIM	TEAD4	50	126	13634100	1.07951	0.676035	2.49443	0.729251	4.09698	0.920797	6.18856	1.18925	8.13278e-08	0.0220445	7846	0.0034807	5945
ENCFF000NIP	TEAD4	50	92	22085657	1.18872	1.09047	3.56076	0.969257	6.54431	1.05809	8.91899	1.17639	1.29937e-07	0.0425184	18800	0.0070853	9663
ENCFF000NIR	USF1	36	122	10246505	1.40033	2.19278	6.00775	1.8865	13.8028	2.35926	19.157	2.77105	2.38179e-07	0.0393334	10587	0.0068819	15755
ENCFF000NIT	USF1	36	133	18403932	1.26261	1.91249	4.3673	1.65025	9.75418	1.95269	12.981	2.29257	2.25269e-07	0.0414895	11771	0.011727	20539
ENCFF000NJA	USF1	36	116	11061504	1.61599	2.29206	8.72688	1.96786	22.3841	2.29325	31.8945	2.59739	3.65789e-07	0.0578821	15872	0.0129828	20145
ENCFF000NJE	USF1	36	140	13424420	1.32343	2.14491	4.9024	1.80501	13.9089	2.16403	20.8721	2.57768	2.63643e-07	0.0464323	14110	0.008331	14491
ENCFF000NJL	USF1	36	124	27013779	1.08607	1.45209	2.2382	1.27956	4.77686	1.64971	7.00224	2.18237	9.57997e-08	0.0236866	11220	0.003467	5500
ENCFF000NJM	USF1	36	126	26997697	1.0565	1.05556	2.04288	0.9898	2.89565	1.20965	3.61094	1.64587	8.8093e-08	0.0390674	26349	0.0028564	9121
ENCFF000NJS	YY1	36	137	26948262	1.19179	1.2077	3.87289	1.13506	4.43803	1.28574	5.21595	1.53017	5.28099e-07	0.108364	50039	0.0103724	18830
ENCFF000NJU	YY1	36	105	20795536	1.07998	1.02514	2.2873	0.95365	4.13385	1.20294	5.67619	1.53077	1.36595e-07	0.0229965	9668	0.0027938	5179
ENCFF000NKB	ZBTB33	36	111	26771237	1.0658	0.960223	2.17894	0.968913	3.02985	1.14246	4.0141	1.50139	1.54169e-07	0.0204278	9574	0.0020436	2989
ENCFF000NKG	ZBTB33	36	105	27019923	1.04845	0.7315	2.12945	0.822965	3.14889	1.03434	4.85775	1.49109	6.18416e-08	0.020296	12969	0.00206	5945
ENCFF000RMB	CTCF	36	109	28020935	2.38326	2.27713	13.6484	1.90406	21.7635	1.94389	26.0242	2.16728	9.16154e-07	0.20142	51227	0.0414118	50192
ENCFF000RMC	CTCF	36	109	30063075	2.80526	2.33266	17.408	1.8557	23.4813	1.88226	27.3685	2.07648	1.1901e-06	0.245117	58753	0.0506617	52584
ENCFF000RMM	POLR2A	36	108	26258467	1.25895	1.52087	4.23093	1.42503	6.01306	1.42111	7.29645	1.70186	2.80878e-07	0.0702155	21497	0.0139517	32702
ENCFF000RMO	POLR2A	36	115	23346504	1.36268	1.53018	5.23311	1.42632	6.7362	1.49188	7.95919	1.74367	4.26065e-07	0.0900282	20802	0.0180008	36359
ENCFF000VDN	H3K27me3	36	287	25940884	1.10553	2.83841	3.29328	1.58113	1.88394	2.89076	2.0303	6.37435	3.39062e-07	0.409673	75865	0.0343535	70023
ENCFF000VDP	H3K27me3	36	295	31611435	1.02929	1.13605	2.32887	1.06802	1.33783	1.17378	1.35713	2.44778	2.03968e-07	0.136213	27919	0.0023491	4969
ENCFF000VDU	H3K4me1	41	273	36240958	1.34301	2.57117	6.74551	1.67494	2.41547	3.06243	2.50894	4.27759	8.4978e-07	0.353389	50399	0.0358872	45575
ENCFF000VDV	H3K4me1	41	122	13962988	1.19572	1.60283	4.68349	1.28503	2.11914	1.4176	2.21597	1.80725	4.07899e-07	0.330582	83224	NA	NA
ENCFF000VDX	H3K4me3	36	189	29065205	3.0471	1.45712	41.737	1.28401	2.68254	1.49582	2.81506	1.70209	8.33183e-06	0.524131	27806	0.0784726	23091
ENCFF000VDY	H3K4me3	36	183	37303261	3.76591	1.37929	59.8827	1.2367	2.51696	1.3771	2.57331	1.53863	1.4317e-05	0.668132	27216	0.090105	23720
ENCFF000VEE	H3K9ac	36	171	29294101	1.45613	1.66016	7.3648	1.42196	2.68724	1.7345	2.85683	2.07267	9.16284e-07	0.202209	35867	0.0304014	30680
ENCFF000VEG	H3K9ac	36	146	39193098	1.27235	1.44038	5.21236	1.24579	2.09135	1.41105	2.23372	1.78925	9.58735e-07	0.179211	34680	0.0263943	41937
ENCFF000VOD	BHLHE40	36	131	22198038	1.02721	0.726941	1.63511	0.85319	3.34637	1.37096	6.4545	2.79205	2.01645e-08	0.00412992	2131	0.0004448	1022
ENCFF000VOF	BHLHE40	36	96	18117839	1.03024	0.542037	1.75439	0.714415	3.38666	1.03322	7.62404	1.86469	2.09325e-08	0.00430172	2032	0.0004843	1208
ENCFF000VOL	CEBPB	36	129	22945118	1.23491	1.86865	3.97133	1.61857	11.4933	2.03232	18.5575	2.4157	1.79081e-07	0.0953275	71118	0.0115668	35639
ENCFF000VON	CEBPB	36	109	17264135	1.36989	1.75715	5.66714	1.56705	16.5969	1.90055	26.0728	2.1873	2.693e-07	0.125233	85655	0.0155885	54512
ENCFF000VOU	MYC	36	123	21860666	1.05769	0.900115	2.20875	0.972148	4.33272	1.50884	6.68518	2.23307	4.55976e-08	0.0220185	11328	0.0018551	5190
ENCFF000VOW	MYC	36	116	22838184	1.02629	0.597233	1.6904	0.778197	2.64515	1.06393	3.98518	1.8892	2.70422e-08	0.00837947	5750	0.0004634	1581
ENCFF000VPD	CTCF	36	118	24211448	2.01817	2.24004	12.1347	1.86666	36.5993	2.03353	56.9906	2.21608	6.03039e-07	0.176951	52366	0.0235787	41878
ENCFF000VPF	CTCF	36	120	21721719	1.24417	1.98943	4.19873	1.64604	14.3295	2.14809	26.7696	2.56365	1.60845e-07	0.0687669	28535	0.0082088	22160
ENCFF000VPS	MAX	36	126	24539310	1.04542	0.904406	1.91543	0.93694	3.40673	1.26602	4.91165	1.84632	4.92082e-08	0.0227689	13421	0.0021467	5520
ENCFF000VPU	MAX	36	94	20833734	1.05093	0.769269	2.03598	0.843107	3.74124	1.14414	6.02217	1.62532	4.7999e-08	0.0189732	11193	0.0020211	5636
ENCFF000VPZ	POLR2AphosphoS2	36	105	22946232	1.03346	0.6813	2.30076	0.8888	1.44443	0.927011	1.46594	1.52715	8.49388e-08	0.0548767	32768	0.0047158	12276
ENCFF000VQB	POLR2AphosphoS2	36	93	21458696	1.04113	0.684195	2.59187	0.878019	1.43366	0.852036	1.45074	1.27995	1.24259e-07	0.065462	39845	0.0057958	16537
ENCFF000VQI	RAD21	36	124	23744624	1.11258	1.73219	2.61343	1.52489	8.8429	2.17811	18.3403	2.88774	7.87125e-08	0.0412217	22696	0.0050649	14217
ENCFF000VQK	RAD21	36	104	21977266	1.07415	1.11488	2.28046	1.08313	6.52906	1.59118	13.8023	2.17548	5.06837e-08	0.029413	19182	0.0033026	11135
ENCFF001EMB	H3K4me3	36	186	13997388	2.45118	1.31935	56.9549	1.1854	2.0479	1.37036	2.03668	1.50981	1.1106e-05	0.738307	32705	0.0871181	36858
ENCFF001EMC	H3K4me3	36	189	14957713	2.34888	1.32325	51.795	1.18369	1.99849	1.38059	1.99196	1.53479	1.04238e-05	0.695252	31657	0.0815767	35536
ENCFF001FOE	H3K27me3	36	127	29078379	1.19646	2.23338	4.42581	1.09081	11.9222	5.085	18.6636	10.0909	1.40514e-07	0.00835927	5446	0.0025402	12458
ENCFF001FOG	H3K4me3	36	135	18683355	3.71474	1.31644	66.4521	1.18759	2.73175	1.28324	2.69285	1.37923	1.06967e-05	0.681776	35409	0.0739497	33104
ENCFF001FOH	H3K4me3	36	131	25235727	3.34193	1.34979	56.6193	1.1873	2.54531	1.30088	2.5183	1.4106	8.41207e-06	0.64499	37672	0.0717926	35624
ENCFF001FWV	H3K36me3	36	124	18174968	1.04955	0.884495	2.472	0.987949	1.78207	1.27345	1.88427	2.02042	1.03534e-07	0.153893	65856	0.0010441	2396
ENCFF001FWW	H3K36me3	36	122	18495290	1.03677	0.661397	2.25066	0.881646	1.6151	0.940476	1.71908	1.42732	1.12932e-07	0.136077	67128	0.0011242	2482
ENCFF001FXG	H3K4me3	36	151	18685398	2.35752	1.18148	38.3117	1.10365	2.14455	1.19036	2.17917	1.33593	8.24342e-06	0.581592	36486	0.0804427	30953
ENCFF001FXH	H3K4me3	36	148	16968870	2.28103	1.17375	35.6792	1.10078	2.14636	1.18836	2.18342	1.33794	7.70967e-06	0.565007	36811	0.078284	31077
ENCFF001FYR	H3K27me3	36	177	28346671	1.03732	0.758051	3.45851	0.952834	1.23755	0.94564	1.21235	2.39215	2.55042e-07	0.169015	20048	0.0046824	7130
ENCFF001FYS	H3K4me3	36	191	24214228	3.401	1.35515	71.2322	1.21686	2.39696	1.36593	2.35995	1.50099	1.18741e-05	0.665861	31466	0.0877171	31093
ENCFF001GVU	CTCF	36	135	9731103	2.16512	2.1801	24.0953	1.8672	51.0789	2.54316	59.9567	2.77952	2.53913e-06	0.301976	37116	NA	NA
ENCFF001GWB	CTCF	36	137	14145804	3.02914	2.65633	23.5317	2.30804	40.9128	2.50389	50.8656	2.71963	1.85367e-06	0.31091	63041	0.0417081	56147
ENCFF001QWV	H3K9ac	51	214	23461826	1.52293	1.48862	12.9615	1.22386	1.81125	1.70232	1.8611	1.99134	1.63744e-06	0.358843	48396	0.071121	37517
ENCFF001QWW	H3K9me3	36	132	21099652	1.03897	0.421435	2.50512	0.721959	2.39132	1.08855	2.90359	2.64931	2.17361e-08	0.0189724	10476	0.0025383	5059
ENCFF001QWX	H3K9me3	36	112	46226003	1.02042	0.334012	2.05125	0.716804	2.03748	0.797791	2.58976	1.91472	1.78378e-08	0.016381	16902	0.0004203	1171
ENCFF002DZU	JUN	36	90	19506542	1.02216	0.468658	1.652	0.675604	2.81341	0.954864	6.03732	2.00552	1.07695e-08	0.000780714	506	4.42e-05	103
ENCFF002DZV	JUN	36	133	22664771	1.02919	0.766466	1.70466	0.917525	3.44725	1.65502	6.05458	3.67714	2.3276e-08	0.00187917	1447	8.42e-05	241
ENCFF002DZW	CHD2	36	139	23255413	1.04109	0.92148	1.80469	0.956528	3.95493	1.51616	7.34502	2.59488	4.0256e-08	0.00693168	2396	0.0009688	1092
ENCFF002DZX	CHD2	36	131	23529336	1.04412	0.834889	1.95113	0.946467	4.57748	1.39051	8.86901	2.07341	4.60127e-08	0.00926975	3160	0.0019769	1442
ENCFF002DZZ	ELK1	36	108	14702157	1.02918	0.493011	1.8233	0.709827	3.63313	1.20747	10.0262	3.19484	1.7309e-08	0.000767862	343	0.000147	133
ENCFF002EAA	RCOR1	36	92	17311499	1.01821	0.352004	1.60733	0.623067	2.42836	0.794106	4.83676	1.87659	9.96396e-09	0.000429877	216	6.27e-05	52
ENCFF002EAB	ELK1	36	123	20833999	1.02684	0.756868	1.66891	0.890996	4.28748	1.8135	20.6017	5.72358	1.57096e-08	0.000363237	115	9.84e-05	38
ENCFF002EAC	RCOR1	36	141	23661125	1.01918	0.576296	1.53493	0.810101	2.83991	1.37836	5.56563	3.72225	1.50437e-08	0.00051741	343	6.36e-05	35
ENCFF002EAE	ESRRA	36	123	23736835	1.02866	0.701094	1.70725	0.869275	3.92006	1.55465	10.7971	3.36293	1.97961e-08	0.00410333	2665	0.0003561	920
ENCFF002EAF	ESRRA	36	117	21174400	1.02557	0.528259	1.71968	0.745691	3.17526	1.22017	6.82826	2.73795	1.71277e-08	0.0024388	1778	0.0001431	429
ENCFF002EAH	NFE2L2	36	106	20933666	1.04833	0.847065	1.91817	0.888305	4.70202	1.41965	11.543	2.30803	3.08814e-08	0.0108168	6922	0.0012711	3431
ENCFF002EAI	MAZ	36	129	25359409	1.02007	0.558495	1.57468	0.759512	2.61749	1.06616	4.67081	2.39258	1.30902e-08	0.00434266	3472	0.0002559	558
ENCFF002EAJ	MAZ	36	94	16498016	1.02525	0.43393	1.75563	0.67163	2.86404	0.908171	5.53847	1.7817	1.32995e-08	0.00231511	1789	0.000194	550
ENCFF002EAK	NFE2L2	36	130	21384494	1.04414	0.910761	1.81748	0.942005	4.15197	1.53373	8.56494	2.73301	3.75006e-08	0.0106498	6121	0.0011957	3522
ENCFF007VKS	H3K4me1	51	303	21681389	1.03615	0.88027	2.44627	0.967247	1.35238	0.996879	1.38397	1.45999	2.35901e-07	0.279619	64889	0.0305107	45220
ENCFF007YBY	JUN	51	235	23535258	1.34835	1.3897	6.74497	1.22103	2.73523	1.49899	2.89042	1.72471	9.98799e-07	0.252524	56968	0.0331046	38347
ENCFF008EQM	JUNB	51	222	17178819	1.13327	1.55099	3.05655	1.38302	5.57376	2.01423	7.69525	2.53932	1.99032e-07	0.0541307	17812	0.0056024	12051
ENCFF010SAE	H3K4me3	76	227	35494854	1.54545	1.2512	13.6279	1.12016	1.69635	1.41497	1.72066	1.55011	2.2001e-06	0.325289	27353	0.0564033	20659
ENCFF010TGP	EP300	51	192	14419732	1.04745	0.834244	1.96669	0.915826	3.31474	1.31368	4.97738	1.98314	6.97707e-08	0.0175578	5651	0.0017979	4165
ENCFF012CJX	H3K27me3	36	112	11715209	1.79066	2.55534	41.5768	1.44235	1.8748	2.97877	1.8102	4.51284	1.17224e-06	0.47711	31442	NA	NA
ENCFF014VJM	H3K9me3	51	194	35782864	1.01287	0.293331	1.71821	0.652252	1.4505	0.609366	1.63417	1.41744	1.52304e-08	0.125052	73931	0.0046374	11589
ENCFF016IVG	CTCF	51	188	19568736	1.27255	1.70786	4.82307	1.58397	12.0944	1.94243	18.3786	2.19431	3.56403e-07	0.125854	39299	0.0147671	32560
ENCFF017IRN	H3K27ac	51	225	82157180	1.39797	1.59109	10.5945	1.17341	1.48136	1.64543	1.50603	2.03162	1.34672e-06	0.586226	112612	0.0772404	71875
ENCFF019ZWS	H3K27ac	51	247	30517475	1.13184	1.38051	5.2138	1.13307	1.39666	1.60592	1.42347	2.17403	5.97465e-07	0.318196	60856	0.033844	47499
ENCFF020SER	H3K4me3	51	198	33538762	1.88915	1.3522	20.0055	1.18947	1.9529	1.45064	1.98084	1.64284	4.02072e-06	0.414812	23977	0.0540787	23105
ENCFF022FMB	SMC3	51	195	21157414	1.45627	2.10845	6.80835	1.77558	8.25809	2.04479	9.66861	2.21897	5.9089e-07	0.184515	56587	0.0249469	42157
ENCFF023BZM	FOSL2	51	186	14631804	1.13013	1.18906	3.45405	1.13219	6.62748	1.73292	10.5041	2.2119	1.56186e-07	0.0535334	19408	0.0058749	15794
ENCFF023SLM	CTCF	51	157	15051652	1.17173	1.29806	3.74734	1.28143	10.6093	1.67963	19.144	1.99663	2.28186e-07	0.09134	32632	0.0108196	28888
ENCFF024QAO	CEBPB	51	199	8996364	1.05479	0.609671	2.20162	0.775705	3.68661	1.14152	6.00786	1.90553	8.92417e-08	0.0223184	8066	NA	NA
ENCFF024WTF	SMC3	51	211	21706504	1.25051	2.03528	4.44283	1.71602	7.4879	2.1184	9.4979	2.39221	3.36202e-07	0.121243	42447	0.0157849	29960
ENCFF025FVI	H3K9me3	51	336	25548206	1.0112	0.236382	1.74787	0.631969	1.26609	0.422909	1.32634	0.934419	5.36741e-08	0.15141	58179	0.0110733	22085
ENCFF026XXC	JUNB	51	211	16575163	1.07979	1.23342	2.40228	1.19613	4.11091	1.77249	5.79838	2.36107	1.14949e-07	0.0369774	13464	0.0039687	9814
ENCFF028WZY	CEBPB	51	179	15840627	1.04072	0.662225	1.87398	0.780237	3.5368	1.17195	6.47462	1.89106	4.69502e-08	0.0159505	6807	0.001607	4450
ENCFF029ENP	CEBPB	51	192	13557063	1.1392	1.33973	3.16294	1.24761	5.74615	1.64634	7.85765	2.02203	1.80372e-07	0.0529324	19123	0.0058419	15217
ENCFF030ILJ	H3K27ac	51	232	44947117	1.29742	1.7044	9.42572	1.20718	1.49489	1.89155	1.52387	2.40766	1.05547e-06	0.510214	98766	0.0670719	67070
ENCFF030MGP	CTCF	51	188	17374421	1.46576	2.06031	7.16306	1.88508	19.5723	2.22936	30.6167	2.46484	5.15266e-07	0.152825	41745	0.0184595	35619
ENCFF031TGN	FOSL2	51	207	16241658	1.04727	0.982753	1.97387	1.02935	2.90112	1.49178	3.84586	2.23511	7.75272e-08	0.0260626	11610	0.0024351	7382
ENCFF032URE	EP300	51	223	16360573	1.04016	0.88324	1.81323	0.95658	3.02756	1.34615	4.39529	2.02736	6.56807e-08	0.0168382	5501	0.001626	3795
ENCFF033TUL	H3K4me1	51	183	40375909	1.04861	1.05532	2.86589	1.02545	1.37668	1.10362	1.39233	1.42358	4.29901e-07	0.364275	102075	0.0365789	61075
ENCFF034AQJ	H3K36me3	36	164	14852906	1.03582	0.326095	2.70974	0.690468	1.68807	0.848182	1.76119	1.62443	8.62986e-08	0.128339	39999	NA	NA
ENCFF034CSU	H3K4me1	51	310	26573159	1.03237	0.815014	2.27175	0.955816	1.3881	1.06742	1.42976	1.68039	2.18337e-07	0.249161	63909	0.0255874	40522
ENCFF034HWP	SMC3	51	161	18178329	1.38374	2.37357	5.80249	1.94053	10.9731	2.36229	14.5535	2.6537	3.26772e-07	0.117087	41099	0.0138762	31281
ENCFF034NFU	NR3C1	51	193	16183348	1.02446	0.497178	1.61692	0.68068	2.56566	0.871105	4.81878	1.58034	2.74492e-08	0.00789352	3036	0.0010015	2081
ENCFF035EJZ	BCL3	51	250	14345920	1.1108	1.18368	3.01674	1.14219	2.56801	1.47095	2.88588	1.87945	2.53398e-07	0.0732579	17943	0.0086291	14832
ENCFF036NIR	NR3C1	51	217	21665255	1.54412	1.96148	7.38857	1.64662	8.57697	1.95023	10.2015	2.14288	6.71209e-07	0.122558	30933	0.0179227	21346
ENCFF037BES	H3K36me3	76	81	17687714	1.22881	0.8951	7.21365	0.877715	1.59253	0.702751	1.48065	0.665957	2.76813e-07	0.33108	139045	0.0784216	87909
ENCFF037TEU	CTCF	51	197	17877867	1.32605	1.82206	5.6107	1.69996	15.3368	2.10839	24.8097	2.37695	4.27477e-07	0.139621	40555	0.0168898	35047
ENCFF038JDF	H3K4me3	36	139	20360983	2.8222	1.50997	47.534	1.24873	2.47488	1.43976	2.47692	1.58	7.53189e-06	0.654327	54399	0.096636	43943
ENCFF038TFL	JUN	51	232	22286377	1.04869	0.765747	2.07873	0.866816	2.26552	1.14052	2.78923	1.73279	9.3469e-08	0.0394661	15719	0.0034924	8363
ENCFF040MIZ	JUN	51	230	16283547	1.09936	1.07125	3.03572	1.04688	2.31536	1.31409	2.53696	1.68297	2.36409e-07	0.0843522	25786	0.0092326	19574
ENCFF046LLR	CEBPB	51	177	15935589	1.09167	1.29304	2.48412	1.2254	4.35101	1.63871	5.98194	2.10044	1.18509e-07	0.0386756	15866	0.0040625	11372
ENCFF047MBY	CEBPB	51	199	17213328	1.22955	1.68741	4.10053	1.49718	6.16868	1.80317	7.62786	2.0504	3.10861e-07	0.0856605	29702	0.0092204	21641
ENCFF050TII	SMC3	51	153	18402555	1.40083	2.26913	5.93156	1.85923	10.3732	2.16426	13.3748	2.39161	3.51631e-07	0.128593	46799	0.0151701	35405
ENCFF051HIO	H3K27ac	51	217	35751016	1.08412	1.33665	3.88452	1.11216	1.41512	1.66536	1.44622	2.47476	2.87313e-07	0.233442	62307	0.0231594	44985
ENCFF051PHR	JUN	51	228	19156862	1.12274	1.10973	3.30046	1.08129	2.74012	1.4627	3.07337	1.83065	2.51117e-07	0.0966163	30201	0.0102649	21552
ENCFF052DPD	H3K4me1	51	206	24464606	1.01648	0.456056	1.6992	0.753564	1.39029	0.709767	1.47115	1.25124	9.52518e-08	0.102439	40236	0.0059156	14667
ENCFF057OHI	H3K9me3	51	184	32930222	1.0077	0.206157	1.551	0.598777	1.25277	0.340993	1.31909	0.694813	3.30599e-08	0.0675139	46640	0.000791	2291
ENCFF057QLW	RAD21	51	233	16658313	1.38529	2.39005	6.11064	2.00909	8.65724	2.3495	10.3815	2.58199	5.31483e-07	0.148289	40874	0.0207868	33295
ENCFF057RFO	CTCF	51	257	17726157	1.3307	2.11579	5.54361	1.93082	10.6458	2.19873	14.0008	2.41166	4.9962e-07	0.143464	37573	0.0170298	31646
ENCFF059MEE	H3K4me2	51	324	31041180	1.2577	1.4422	9.39053	1.17306	1.52978	1.59291	1.54021	1.89172	1.59659e-06	0.570653	81149	0.0625999	69156
ENCFF060NVG	H3K9me3	51	195	28960851	1.01492	0.262138	1.86251	0.627244	1.42857	0.507507	1.58401	1.12637	2.99329e-08	0.135586	77503	0.0059062	14489
ENCFF062BQQ	PHF8	76	193	14766173	1.03282	0.358864	1.98966	0.5816	2.38388	0.785463	3.67511	1.41384	3.13985e-08	0.0199148	9434	0.0033074	6491
ENCFF068NEI	EP300	51	216	18669969	1.04354	0.911848	1.86637	0.965006	2.9863	1.38628	4.32976	2.0967	6.83116e-08	0.0179931	5933	0.0018445	3957
ENCFF070BNK	H3K4me3	51	213	41451877	1.17605	1.26283	4.96371	1.12774	1.66276	1.45022	1.71208	1.82681	7.93563e-07	0.211323	30968	0.0254921	25155
ENCFF073WOG	EP300	51	228	26175094	1.14841	1.85616	3.00062	1.49774	5.60546	2.17409	7.67997	2.76334	2.19917e-07	0.0485208	17831	0.0058687	8924
ENCFF074BMK	H3K4me1	36	148	17207086	1.17477	2.27246	4.42275	1.7576	3.13107	2.62744	3.38064	3.391	1.89515e-07	0.248379	109303	NA	NA
ENCFF074RTO	H3K9me3	51	194	22555334	1.01094	0.185802	1.78794	0.572287	1.2452	0.307079	1.29268	0.714582	3.10479e-08	0.0728001	40797	0.0041568	12389
ENCFF076MUU	RAD21	51	220	19364507	1.31538	2.39892	5.19412	1.99154	10.0137	2.45723	13.2714	2.77285	4.00517e-07	0.119121	35159	0.0164958	27062
ENCFF076WOE	H3K4me1	36	207	27219713	1.28455	1.2893	10.6068	1.11494	1.65778	1.2982	1.6637	1.5904	2.21504e-06	0.750313	93288	0.0765706	82206
ENCFF077CPX	H3K27ac	51	224	37789866	1.15138	1.60878	4.98035	1.21576	1.50107	1.98277	1.5357	2.65566	4.56488e-07	0.268805	55353	0.0259601	39667
ENCFF078HPD	NR3C1	51	212	18200077	1.25369	1.63086	4.31326	1.4004	7.29644	1.8189	9.75664	2.10843	3.26606e-07	0.07165	20045	0.0101972	14280
ENCFF083KCD	H3K4me1	51	181	30626267	1.05885	1.06867	3.07135	1.03225	1.45373	1.14634	1.4732	1.44952	4.38987e-07	0.327007	89634	0.0321589	55921
ENCFF083WFP	SMC3	51	187	12645481	1.30227	1.91645	5.43061	1.68624	7.5439	1.98608	9.12535	2.20632	4.43192e-07	0.139994	44761	0.019728	38004
ENCFF084GDM	CTCF	51	262	18696543	1.26455	2.00867	4.77609	1.88968	12.0862	2.27115	18.0078	2.54546	4.04641e-07	0.130211	37510	0.0154503	31650
ENCFF084JSH	H3K9me3	36	102	11713524	1.69137	2.99991	11.3791	1.78814	6.52785	3.22581	6.78536	4.68301	1.30047e-07	0.276655	120513	NA	NA
ENCFF088WOR	H3K4me3	51	224	39313520	1.17683	1.29689	5.2815	1.13646	1.56612	1.48185	1.60625	1.86543	8.81642e-07	0.228244	31657	0.026247	25493
ENCFF090HXB	H3K27ac	51	263	32976611	1.23082	1.57331	8.83301	1.17707	1.43272	1.83363	1.45551	2.37831	1.01655e-06	0.43601	63190	0.0564056	50587
ENCFF091UGX	JUN	51	225	16695867	1.21122	1.25919	4.76457	1.15717	3.086	1.53545	3.37615	1.84214	4.42616e-07	0.142772	36623	0.0188156	27896
ENCFF092CMH	H3K27me3	50	92	6648806	1.11939	1.39548	11.1321	1.0955	1.33647	1.75683	1.30493	3.43095	5.21592e-07	0.199793	21919	NA	NA
ENCFF092MNN	H3K27me3	36	112	14948211	1.81503	2.51595	42.0193	1.42647	1.86945	2.8613	1.80797	4.20367	1.28995e-06	0.496405	37443	NA	NA
ENCFF093KEW	HDAC2	76	175	26671049	1.0173	0.359072	1.61089	0.611555	2.04273	0.822344	3.56759	1.34834	1.71238e-08	0.00988879	8193	0.0005324	1424
ENCFF095BGM	SMC3	51	172	16935895	1.29782	2.34068	4.90444	1.93224	8.65823	2.29627	11.0885	2.59292	2.92345e-07	0.104401	36481	0.0122637	28358
ENCFF095UGZ	H3K9me3	51	198	39769137	1.01194	0.279476	1.7412	0.650755	1.37766	0.514723	1.51763	1.17797	2.83928e-08	0.155119	92202	0.0049261	12055
ENCFF095UOK	H3K4me2	36	116	15838851	2.13938	2.33184	28.4559	1.7837	3.84946	2.45149	3.83383	2.70432	1.06459e-06	0.460296	100602	NA	NA
ENCFF096RKY	HES2	51	186	17501916	1.02918	0.637436	1.81983	0.823768	2.51024	1.1076	3.6895	1.89864	3.71263e-08	0.0109386	4980	0.0010302	3002
ENCFF097OQU	RAD21	51	179	14894403	1.77753	2.204	10.869	1.88843	12.8563	2.20659	15.0086	2.38839	9.61627e-07	0.223649	54814	0.0319487	46815
ENCFF097ROF	H3K4me1	51	179	37238144	1.03826	0.982722	2.29086	1.01658	1.5045	1.16173	1.56408	1.60454	2.22837e-07	0.253853	88624	0.0220237	47197
ENCFF098XQR	JUNB	51	208	19167717	1.15619	1.56952	3.23547	1.37302	5.94227	1.92315	8.31558	2.33264	2.12669e-07	0.0612533	20371	0.0067452	14447
ENCFF099OBL	EP300	51	230	18397000	1.4669	1.93688	6.51143	1.60332	7.85628	2.06097	9.47253	2.33052	6.16546e-07	0.103826	24124	0.0152533	17640
ENCFF099WFM	EP300	51	228	18685165	1.04792	0.703182	2.00797	0.795673	4.18028	1.32001	8.97343	2.13004	6.69379e-08	0.0150149	4872	0.001995	3181
ENCFF102EIG	CHD4	76	155	32197126	1.01077	0.311771	1.4038	0.5687	1.72943	0.654067	3.05258	1.26116	8.51216e-09	0.00164999	1258	2.86e-05	69
ENCFF102NRP	RAD21	51	170	19765545	1.60193	3.16409	7.68544	2.45219	17.593	2.8953	24.4406	3.21119	4.38724e-07	0.131941	40284	0.0225338	30728
ENCFF108QVZ	SMC3	51	190	13008216	1.39599	2.02222	6.62692	1.78583	9.46623	2.12403	11.5012	2.35866	5.29162e-07	0.141219	38675	0.0199212	32332
ENCFF108VEZ	JUNB	51	225	20114754	1.10307	1.36586	2.63048	1.2321	4.92691	1.90634	7.09094	2.50135	1.48907e-07	0.0477294	17219	0.0050668	11424
ENCFF110IIB	H3K4me3	51	313	33141360	1.49863	1.49281	12.353	1.22383	1.68465	1.74584	1.72566	2.12107	1.76921e-06	0.351335	22565	0.040507	19963
ENCFF113ECY	H3K4me3	76	187	4818591	1.12793	0.294957	6.11599	0.557075	1.72924	0.510835	1.74494	0.745214	4.01728e-07	0.10658	25354	NA	NA
ENCFF118PCB	H3K4me3	51	216	33676715	1.73309	1.39713	18.7972	1.19812	1.77632	1.55508	1.79907	1.7937	3.74719e-06	0.426596	25020	0.0545442	22809
ENCFF119IDQ	JUN	51	269	17641370	1.03136	0.651605	1.98236	0.847152	1.64571	0.929812	1.85091	1.63766	8.7283e-08	0.0250992	9449	0.0020238	4744
ENCFF119SCE	SMC3	51	163	17971754	1.4584	2.55569	6.44187	2.06259	10.3493	2.38425	12.9164	2.62953	3.99322e-07	0.12244	38182	0.0146204	29895
ENCFF121HEJ	EHMT2	76	184	19888170	1.05344	0.773726	2.16182	0.870649	4.69752	2.03573	11.0521	3.99465	2.14599e-08	0.00450919	2021	0.0012504	772
ENCFF122YCV	NR3C1	51	220	12390208	1.04397	0.746203	1.89209	0.874877	2.93979	1.24325	4.13576	2.00739	7.11078e-08	0.0112883	2871	0.0013809	2335
ENCFF125WOE	BCL3	51	203	15979369	1.07961	0.9031	2.49362	0.935689	3.05413	1.17329	3.93605	1.55884	1.32944e-07	0.0469486	15464	0.0049856	11783
ENCFF127BPU	H3K27me3	36	204	29112713	1.05877	0.891729	4.43413	0.984253	1.26502	1.04904	1.24662	2.24335	4.72772e-07	0.309857	42495	0.0101816	11678
ENCFF127GQH	H3K4me2	51	291	33444556	1.30326	1.27218	9.59006	1.13204	1.72938	1.33216	1.73782	1.52003	1.65824e-06	0.532483	82351	0.0577484	66274
ENCFF127TTO	H3K27ac	51	279	128054465	1.2672	1.45638	7.39789	1.11823	1.35497	1.48228	1.38516	1.94228	1.19173e-06	0.531371	98987	0.067809	59254
ENCFF128UZP	FOSL2	51	225	16770141	1.08902	1.36179	2.58711	1.24743	3.97467	1.77719	5.14398	2.3091	1.56577e-07	0.0482971	17342	0.0051141	12217
ENCFF129EKI	SMC3	51	193	21554970	1.44942	2.12951	6.56949	1.7858	8.43279	2.05041	9.89119	2.23674	5.58028e-07	0.166069	49278	0.0219613	34366
ENCFF130RSW	H3K4me1	51	305	47332857	1.05474	1.1593	3.11543	1.04855	1.34811	1.1292	1.36838	1.49378	3.68643e-07	0.376748	77474	0.0401727	50211
ENCFF130ZGO	SMC3	51	175	18461895	1.27776	2.29423	4.60972	1.90427	8.60646	2.29615	11.2468	2.61028	2.84803e-07	0.112526	42262	0.0131124	31287
ENCFF131ZPV	JUN	51	230	17707921	1.06853	0.944815	2.51326	0.99186	2.05468	1.22036	2.26246	1.6522	1.72954e-07	0.0547771	17446	0.00443	9044
ENCFF134WLB	CTCF	51	254	18292378	1.06411	0.995545	2.20688	1.06718	4.96708	1.55584	8.63691	2.08981	1.18594e-07	0.0546109	23767	0.0060771	18696
ENCFF135DKI	FOSL2	51	195	16242093	1.05825	0.913383	2.19466	0.99999	3.87657	1.52447	5.88259	2.22773	8.48188e-08	0.0302065	12745	0.003147	8824
ENCFF137PVL	H3K27me3	36	176	8874861	1.08928	1.04028	3.7053	1.09169	2.43009	2.59085	2.56417	5.64016	7.08126e-08	0.0883751	18701	NA	NA
ENCFF137XSL	REST	76	168	29447312	1.13326	1.26917	3.11787	1.14016	5.84809	1.80109	8.66489	2.14194	1.25745e-07	0.0316037	10859	0.005294	4508
ENCFF138WAA	H3K27ac	51	216	32924922	1.24565	1.59785	9.70937	1.17677	1.44856	1.822	1.46202	2.33222	9.73819e-07	0.456638	77384	0.0593281	63139
ENCFF140JNQ	NR3C1	51	187	13031752	1.01142	0.237015	1.42218	0.480485	1.8829	0.430355	4.81132	0.898337	4.7919e-09	0.000273987	15	0.0001787	6
ENCFF140KTN	CEBPB	51	242	13213977	1.03377	0.719153	1.73242	0.883016	2.40353	1.30895	3.0779	2.10283	5.73974e-08	0.00617329	2291	0.0004744	1256
ENCFF141ICG	H3K27ac	51	229	48855518	1.16567	1.55326	5.89046	1.16494	1.42198	1.72716	1.45257	2.29012	6.25801e-07	0.449525	119292	0.0548017	73906
ENCFF144IZV	H3K4me2	51	336	23166670	1.20511	1.4344	7.92676	1.16865	1.48892	1.64723	1.49856	2.04023	1.24501e-06	0.520574	81541	0.0606244	72306
ENCFF145DDL	NR3C1	51	198	15238676	1.0553	0.903948	1.98662	0.940945	4.78617	1.46159	11.5838	2.23636	6.02569e-08	0.0135295	3832	0.0014904	2736
ENCFF145PXL	NR3C1	51	202	16988279	1.01122	0.190068	1.5474	0.485639	1.74297	0.358107	8.40252	0.924112	4.38201e-09	0.000438701	36	0.0002972	10
ENCFF146MIV	CEBPB	51	225	11761574	1.09965	1.30464	2.77915	1.23869	3.97107	1.80224	5.06984	2.37864	1.81384e-07	0.0393444	12254	0.0047709	10391
ENCFF148LUQ	EP300	51	245	10821273	1.06141	1.07237	2.19952	1.11398	3.2901	1.74095	4.36043	2.59096	1.115e-07	0.0201121	4968	0.0024506	4516
ENCFF149RNJ	H3K9me3	36	191	18447962	1.14262	0.400308	8.78024	0.744683	2.1954	0.641783	2.47762	1.21564	4.71919e-07	0.357526	129028	NA	NA
ENCFF149ZSR	EP300	51	241	22477806	2.12316	2.17671	14.3413	1.74987	7.41607	2.03154	8.06548	2.19221	1.72129e-06	0.232768	47381	0.0351144	33184
ENCFF150AWX	NR3C1	51	210	21775966	1.07895	1.50046	2.23132	1.29679	3.60621	1.67569	4.78216	2.15332	1.22147e-07	0.036566	13885	0.0042334	7865
ENCFF152CLQ	JUNB	51	217	17152691	1.04908	0.75501	2.03683	0.898691	4.4215	1.50996	9.339	2.34601	6.72507e-08	0.0237276	9612	0.0024242	6458
ENCFF152IYC	RAD21	51	250	19872879	2.01482	2.77662	12.702	2.30696	12.7242	2.58493	14.2673	2.7431	1.24707e-06	0.25265	53935	0.0354232	40964
ENCFF152MAA	CEBPB	51	207	15063831	1.11843	1.30121	2.90017	1.23726	6.12689	1.68483	9.15894	2.07845	1.74954e-07	0.0532081	20128	0.005719	15029
ENCFF153NEC	H3K4me2	51	189	36334633	1.42054	1.35161	12.4275	1.16317	1.86712	1.37074	1.86903	1.51048	2.50962e-06	0.602152	99869	0.067676	84612
ENCFF156FYC	H3K4me3	36	227	34918154	1.64468	1.21745	19.2144	1.12669	1.75834	1.38987	1.78045	1.7152	4.19743e-06	0.49319	40637	0.0636231	29854
ENCFF159IFU	FOSL2	51	226	15680001	1.04336	0.687872	2.08471	0.859843	3.19607	1.38806	4.83095	2.33689	7.09486e-08	0.0223457	9639	0.002391	6652
ENCFF159QUQ	BCL3	51	208	15106323	1.15938	1.25096	3.80936	1.15971	3.01989	1.39542	3.3645	1.65116	3.39157e-07	0.103242	25836	0.0115644	21677
ENCFF160OSF	SMC3	36	133	19729613	1.03172	0.742945	1.73013	0.899324	4.07629	1.5274	9.66476	2.95991	2.47115e-08	0.0104767	8605	0.0008657	3412
ENCFF160TGH	H3K27ac	51	307	31130141	1.14511	1.6226	6.23429	1.1711	1.36562	1.9816	1.39274	2.90006	6.72384e-07	0.349657	55263	0.0360796	43122
ENCFF160UWB	RAD21	51	183	21116845	1.62501	2.50684	8.05228	2.0964	16.0074	2.36646	21.2435	2.5711	5.68388e-07	0.155742	44943	0.0265077	33906
ENCFF162ETJ	RAD21	51	238	19523574	1.65726	2.46957	9.09498	2.09101	11.2009	2.39923	13.0193	2.57308	8.48732e-07	0.210148	52824	0.0298013	41691
ENCFF162JOP	H3K4me3	51	324	33606224	1.18055	1.40771	5.2619	1.18542	1.56881	1.74471	1.62996	2.3735	6.5799e-07	0.21848	22781	0.0247411	19308
ENCFF165VMM	CEBPB	51	194	18023483	1.09017	1.26543	2.46922	1.18872	4.46887	1.60812	6.30581	2.02996	1.24608e-07	0.0419576	17842	0.0043105	11636
ENCFF166LOB	H3K4me2	51	305	31380737	1.27692	1.33157	9.57387	1.14178	1.59556	1.41653	1.60247	1.63033	1.60501e-06	0.55839	80564	0.0592666	67102
ENCFF168NRP	H3K9ac	36	193	17622144	1.1643	1.03466	4.28384	1.06462	2.77376	1.50267	3.11229	1.98885	3.34363e-07	0.0909548	21352	0.0151971	15778
ENCFF168TKE	BCL3	51	203	14568127	1.28599	1.36046	5.69498	1.22245	3.61637	1.41606	3.96138	1.60271	6.56288e-07	0.148179	29979	0.0172753	26348
ENCFF170YTR	H3K4me3	51	306	34537998	1.48774	1.45031	11.7153	1.21673	1.7489	1.68226	1.79153	2.04014	1.64636e-06	0.339194	24317	0.039569	20327
ENCFF171DUV	H3K27me3	36	116	19825041	1.16216	1.2277	7.90155	1.08153	1.49008	1.38167	1.44587	2.30896	6.5308e-07	0.252101	42857	NA	NA
ENCFF174YML	H3K4me3	36	243	31723815	1.07584	0.739019	3.64522	0.913426	1.60655	1.114	1.66505	1.70673	4.36476e-07	0.156435	34523	0.0189916	26521
ENCFF175INS	H3K27ac	51	200	30843814	1.32461	1.65309	10.7512	1.21778	1.55352	1.89369	1.57648	2.34476	1.08576e-06	0.458537	76482	0.0606536	62754
ENCFF175TUJ	H3K9me3	51	195	26144080	1.00871	0.203507	1.53552	0.564316	1.34054	0.357116	1.52503	0.78787	1.48843e-08	0.0257867	15329	0.0005993	1486
ENCFF177CBA	H3K4me1	51	200	37077334	1.04588	1.07895	2.73918	1.03026	1.36463	1.09361	1.38016	1.41592	4.09986e-07	0.338737	93155	0.0315539	52215
ENCFF177RCB	CTCF	51	222	17020977	1.29295	1.90083	5.12758	1.78369	13.5266	2.1528	21.0425	2.42014	3.77848e-07	0.123269	34987	0.0147166	30673
ENCFF178FXN	FOSL2	51	198	16324853	1.02037	0.44116	1.60047	0.690001	2.28115	0.915224	3.4923	1.76193	2.39964e-08	0.00591658	2963	0.0005013	1568
ENCFF178RUH	H3K27ac	51	233	49334991	1.35519	1.69087	11.1887	1.20283	1.49287	1.84349	1.51776	2.31085	1.32354e-06	0.569961	101046	0.0764299	70938
ENCFF181QBV	H3K4me2	36	116	16093701	2.14714	2.13451	27.6397	1.63952	3.25332	2.20403	3.20467	2.41101	1.21087e-06	0.554198	119211	NA	NA
ENCFF181TET	H3K9ac	36	134	20411717	1.20301	1.41943	4.74733	1.28574	3.47979	2.18892	3.86606	2.87388	1.99679e-07	0.0775205	23709	0.0107579	17711
ENCFF181WWU	H3K9me3	51	187	24885719	1.01599	0.257821	1.96267	0.63176	1.38564	0.514839	1.48264	1.13996	3.85775e-08	0.119868	56989	0.0081916	18314
ENCFF185NUU	BCL3	51	214	11064376	1.06548	0.668672	2.41169	0.784548	3.0568	1.09104	4.12972	1.72332	9.81374e-08	0.025638	8865	0.0033758	8257
ENCFF187VER	H3K27ac	51	275	27517909	1.24408	1.5976	9.65526	1.18872	1.43196	1.9443	1.45155	2.56031	1.07489e-06	0.461533	63017	0.050549	54048
ENCFF189BHS	JUN	51	249	15723206	1.08392	0.886577	2.79027	0.958245	2.40928	1.3099	2.73215	1.82763	1.79674e-07	0.0649299	19821	0.006971	14645
ENCFF190TJI	JUN	51	244	16462348	1.0611	0.771189	2.43741	0.88146	2.08537	1.17047	2.33812	1.75703	1.4369e-07	0.0569706	19768	0.0057402	13108
ENCFF192EWP	EP300	51	208	10952227	1.09974	0.970366	2.66272	1.06745	4.60458	1.67624	6.14478	2.2044	1.51556e-07	0.0303778	7468	0.0035557	7142
ENCFF192ZGO	H3K4me1	51	321	29827738	1.05819	1.16959	3.22453	1.05512	1.35724	1.21361	1.37877	1.6625	3.87053e-07	0.35455	71207	0.0377822	46898
ENCFF193VAJ	H3K4me3	50	127	8966624	2.99659	1.1636	56.7482	1.12362	2.56671	1.20616	2.54771	1.27258	1.36658e-05	0.598684	30177	NA	NA
ENCFF195ZFO	H3K27ac	51	228	94246385	1.27432	1.60673	7.69746	1.16223	1.42334	1.66545	1.45051	2.13219	9.29013e-07	0.515877	117852	0.062834	68346
ENCFF198FZX	H3K36me3	36	101	8731060	1.55586	7.06851	12.8998	2.64889	3.85273	6.92996	4.00594	9.16367	1.1949e-07	0.347921	85086	NA	NA
ENCFF200MJB	H3K4me2	51	199	36815708	1.23115	1.25968	7.82536	1.1123	1.63559	1.29862	1.64178	1.48158	1.58366e-06	0.506653	105881	0.0557638	87301
ENCFF200PSY	CTCF	51	248	18753999	1.16898	1.80567	3.49044	1.70275	8.4536	2.09915	12.6388	2.42659	2.54635e-07	0.0961281	32091	0.0109577	26328
ENCFF203VOI	H3K36me3	36	101	14062140	1.55127	7.70586	12.8451	2.66104	3.72614	6.83902	3.83021	9.14301	1.28783e-07	0.419197	109424	NA	NA
ENCFF208XIN	NR3C1	51	194	17578000	1.01317	0.35806	1.43391	0.619488	1.93855	0.715971	3.12375	1.49424	1.309e-08	0.00159616	529	0.0002805	259
ENCFF209SXY	CTCF	51	244	21994886	1.76339	2.05567	10.1786	1.90495	14.3479	2.03376	17.1072	2.14886	9.54562e-07	0.218518	48280	0.0261262	39168
ENCFF210LGY	FOSL2	51	207	15494909	1.02362	0.830451	1.55441	0.983171	2.17794	1.43595	2.82245	2.75757	3.17886e-08	0.00581933	2909	0.0004504	1414
ENCFF211QYF	SMC3	51	186	17493697	1.2768	1.90494	4.84466	1.66329	9.04723	2.12158	12.1533	2.42629	3.48627e-07	0.125658	44379	0.0171987	34140
ENCFF214DMX	H3K9me3	36	66	20571273	1.13197	0.391647	6.77925	0.664646	4.2252	0.712743	6.91409	1.48225	4.42591e-08	0.0275667	20330	NA	NA
ENCFF216FRU	JUN	51	217	18152403	1.08307	1.13951	2.58734	1.08845	2.75089	1.48716	3.24743	1.96128	1.54363e-07	0.0508947	17634	0.0041465	9098
ENCFF216JQO	BCL3	51	222	16325424	1.18385	1.30297	4.22647	1.19484	3.18233	1.42192	3.5194	1.65959	3.9347e-07	0.112083	25889	0.0127986	21358
ENCFF217SOO	JUNB	51	231	17108695	1.04828	0.946933	1.99489	1.00917	2.91069	1.50541	3.89988	2.29156	8.48914e-08	0.0224241	7942	0.0021827	5157
ENCFF218ISG	FOSL2	51	219	15155747	1.02566	0.787519	1.58718	0.939343	2.22695	1.38728	2.82042	2.58712	4.20711e-08	0.00149164	643	4.99e-05	141
ENCFF218OGU	H3K4me3	51	330	28731696	1.11248	1.25109	3.86777	1.13935	1.62688	1.82388	1.71026	2.73255	4.01889e-07	0.161065	19447	0.0186983	18583
ENCFF220ZNM	FOSL2	51	184	13482375	1.11728	1.18127	3.16509	1.13449	6.18369	1.75014	9.99692	2.29332	1.37036e-07	0.0403224	13274	0.0044604	11073
ENCFF221EQZ	JUNB	51	214	20411727	1.05503	0.890931	2.07464	0.975825	4.21934	1.65517	7.51994	2.48901	7.84513e-08	0.0221189	8716	0.001712	4014
ENCFF221INE	CHD4	76	185	29113988	1.03626	0.768583	1.95962	0.884494	2.37273	1.70688	3.15959	2.63836	2.42322e-08	0.0303207	24710	0.0022785	4179
ENCFF225BKI	RAD21	51	177	23389103	1.39296	2.39211	5.52315	1.96299	12.1616	2.27904	16.771	2.52931	3.67056e-07	0.121432	40950	0.0200379	29425
ENCFF227DSK	JUNB	51	245	18437985	1.02828	0.657573	1.67668	0.82393	2.8577	1.22419	4.69125	2.11814	4.91055e-08	0.0163101	7028	0.0014647	4168
ENCFF227KMI	NR3C1	51	205	15864440	1.14066	1.47642	2.99589	1.29032	6.23221	1.83289	9.43535	2.31955	1.58953e-07	0.0365504	10256	0.0041977	7763
ENCFF227ZJW	JUNB	51	221	18232448	1.04676	1.10989	1.94132	1.10863	2.559	1.4785	3.14785	2.05279	9.45925e-08	0.0288328	11956	0.002537	6904
ENCFF240BHT	JUN	51	285	18439454	1.06394	0.907584	2.43577	0.971136	2.02015	1.28038	2.25394	1.87881	1.82289e-07	0.0686618	20502	0.0072191	14852
ENCFF240SSO	REST	76	216	76112394	1.05254	1.31033	1.79292	1.11556	3.67907	1.64202	5.98917	1.96079	7.88127e-08	0.0235482	8519	0.0052851	3239
ENCFF240WOP	SMC3	51	176	18568171	1.25871	2.23434	4.4594	1.84912	10.6086	2.40496	15.5568	2.80254	2.44056e-07	0.104703	41777	0.0124148	30928
ENCFF241HXA	HES2	51	189	13054718	1.03293	0.5327	1.91402	0.751883	3.33397	1.1234	7.11467	2.12653	3.86483e-08	0.0102079	4087	0.0010935	3119
ENCFF241YOX	BCL3	51	202	15418351	1.09992	1.02552	2.87358	1.06342	3.14419	1.38688	3.77933	1.76823	1.80049e-07	0.0583688	18159	0.0055613	12292
ENCFF242GFS	JUN	51	231	31227266	1.16379	1.2871	3.91272	1.15789	2.62825	1.4509	2.86231	1.73126	4.24871e-07	0.149045	42435	0.0165116	23871
ENCFF244IOQ	SMC3	51	195	17779596	1.29104	2.04754	4.94494	1.73245	6.78981	2.03433	8.06775	2.26477	4.05666e-07	0.130183	42326	0.0175358	31960
ENCFF245IDG	H3K36me3	36	185	25508868	1.03848	0.769269	4.63648	0.954834	1.16099	0.695599	1.15331	1.14429	7.73599e-07	0.675629	61120	0.0042498	8047
ENCFF246VAZ	FOSL2	51	197	16885121	1.03172	0.787842	1.70485	0.909824	2.78581	1.28768	4.20398	2.13954	4.44459e-08	0.0145047	6900	0.0012366	3923
ENCFF253KJG	BCL3	51	266	14318173	1.07832	1.1304	2.49697	1.13003	2.42862	1.47938	2.74536	1.95569	1.73653e-07	0.0500115	13136	0.0046519	8875
ENCFF253WRR	H3K4me3	51	196	21022521	1.30539	1.32925	8.46678	1.18158	1.77041	1.58172	1.80566	1.90145	1.45686e-06	0.265996	27229	0.0318331	26070
ENCFF254VJY	H3K9me3	51	182	41829400	1.00851	0.252539	1.61428	0.652047	1.2264	0.387754	1.26897	0.850505	3.29052e-08	0.139513	83831	0.0043847	13429
ENCFF255TJB	RAD21	51	186	20140952	1.66781	2.70835	8.58813	2.20068	11.8839	2.47918	14.1785	2.68161	6.40264e-07	0.17578	49760	0.0286634	36941
ENCFF257STC	RNF2	76	190	20329514	1.02604	0.381333	1.81564	0.633388	2.73783	1.10711	6.18543	2.31205	9.70948e-09	0.00444136	2475	0.0009246	734
ENCFF258DUQ	HES2	51	218	15311224	1.06139	1.20118	2.34098	1.10137	3.65897	1.89714	4.98546	3.071	6.65561e-08	0.015718	5996	0.0014311	3994
ENCFF259UMZ	H3K4me2	51	327	31685701	1.16918	1.40009	6.59768	1.14739	1.46775	1.55097	1.48422	1.93414	9.98613e-07	0.462316	80428	0.0487394	63931
ENCFF260LQF	RAD21	51	222	20753869	1.69169	2.54717	9.2628	2.1204	13.1609	2.45435	15.8704	2.65245	8.23678e-07	0.195016	47961	0.0278196	36959
ENCFF260ODA	CTCF	51	249	16794479	1.27338	1.96481	4.96093	1.85619	13.3625	2.28056	21.0684	2.57958	3.96551e-07	0.124844	35258	0.0148341	30204
ENCFF262JTH	H3K27ac	51	297	32677707	1.19877	1.66594	8.3484	1.17107	1.35842	1.93863	1.37934	2.6352	9.68674e-07	0.469306	67838	0.0494178	55291
ENCFF264TCW	CEBPB	51	211	12235145	1.02158	0.527124	1.54375	0.733823	2.05438	0.924914	2.76328	1.80854	3.52927e-08	0.00450219	1786	0.0004679	1330
ENCFF265AZA	H3K4me2	51	211	39657992	1.20431	1.41668	6.40933	1.17162	1.63645	1.57071	1.65981	1.85686	1.22675e-06	0.418863	88511	0.0392018	67274
ENCFF267MOE	H3K4me1	51	187	31386204	1.04236	0.973584	2.44588	1.00573	1.50064	1.13574	1.54794	1.52715	2.54311e-07	0.241784	78933	0.0194511	40178
ENCFF272DUT	RAD21	51	202	11993702	1.50548	2.46545	8.02092	2.15905	15.6164	2.69395	20.8818	3.03579	6.04766e-07	0.154533	40737	0.0227698	36429
ENCFF279ROR	SMC3	51	168	18217163	1.40073	2.06868	6.17915	1.72589	8.98633	2.0679	11.0253	2.29782	4.55255e-07	0.150072	48856	0.0206437	37535
ENCFF279YEV	H3K9me3	51	354	27078227	1.0087	0.176899	1.68009	0.573913	1.19598	0.254121	1.2724	0.610169	3.62127e-08	0.135449	52550	0.0096086	19876
ENCFF280LFF	NR3C1	51	221	9954769	1.1349	1.46527	2.99532	1.30149	6.3805	1.81862	9.68488	2.38784	1.73596e-07	0.0320869	7228	NA	NA
ENCFF280RVI	SMC3	51	185	18267572	1.51638	2.30848	7.52435	1.92832	10.3218	2.2614	12.3053	2.47523	6.06403e-07	0.186675	56916	0.0256815	43656
ENCFF280XMA	JUNB	51	229	17880655	1.04451	0.888274	1.93221	0.986469	3.33735	1.58705	4.95945	2.57218	7.42478e-08	0.0217479	8187	0.0021062	5237
ENCFF280YQX	HES2	51	183	16961468	1.03376	0.616643	1.81258	0.790529	3.17106	1.22998	6.104	2.15901	3.46842e-08	0.0115759	4876	0.0011109	2936
ENCFF287CID	H3K4me3	51	214	29739625	1.64837	1.36898	16.0965	1.19833	1.85049	1.55625	1.88098	1.80104	3.158e-06	0.37802	23602	0.0481468	22939
ENCFF287HDR	FOSL2	51	195	14872268	1.09839	1.13963	2.92415	1.11463	4.97609	1.70442	7.34591	2.25936	1.36568e-07	0.0415592	14559	0.0045043	11176
ENCFF287HHY	NR3C1	51	218	18041070	1.49378	2.01095	6.75953	1.67845	8.50868	2.01842	10.3454	2.24153	5.95145e-07	0.11281	28896	0.0161403	21226
ENCFF287LNQ	H3K4me2	51	207	46476102	1.13247	1.22802	5.03709	1.0884	1.49822	1.24965	1.51059	1.47603	9.92785e-07	0.409431	106323	0.03892	77317
ENCFF294ENQ	H3K4me1	51	192	32041871	1.03713	0.908793	2.48182	0.972592	1.35647	0.979699	1.37634	1.32071	3.36214e-07	0.31107	92407	0.0326699	59029
ENCFF296AYY	CTCF	51	250	16907902	1.67284	1.81963	9.49965	1.71811	11.9025	1.84947	13.8565	1.95617	9.18223e-07	0.201196	41556	0.0234075	34416
ENCFF296CTO	BCL3	51	197	16544329	1.04659	0.790776	1.96882	0.876744	2.29644	1.09921	2.80843	1.69332	7.56883e-08	0.0279514	12204	0.0027204	7874
ENCFF296CUY	H3K4me3	36	169	14190726	1.18963	0.743808	6.35663	0.922297	2.17677	1.26629	2.27558	1.71305	8.26028e-07	0.19167	39083	0.0266238	29667
ENCFF296DQB	HES2	51	176	16796333	1.02707	0.642567	1.74845	0.822718	2.36004	1.11416	3.32064	1.92404	3.33341e-08	0.00937786	4344	0.0008716	2618
ENCFF296EUC	NR3C1	51	207	20253712	1.1308	1.35931	2.88359	1.18737	6.893	1.74002	11.8114	2.18284	1.53041e-07	0.0433677	14646	0.0059582	9745
ENCFF296FRX	H3K4me3	51	221	30907029	1.16095	1.3988	4.46711	1.20342	1.70144	1.70812	1.76183	2.20463	4.80083e-07	0.188439	28567	0.0207033	24131
ENCFF297IZU	H3K4me2	51	195	34498825	1.33772	1.28433	10.2789	1.13687	1.80129	1.32316	1.80411	1.47706	2.13217e-06	0.536967	95322	0.0594764	77440
ENCFF298UTN	BCL3	51	214	15027948	1.13247	1.17446	3.33546	1.1363	2.98774	1.39863	3.36823	1.71292	2.62457e-07	0.0850173	23179	0.0096928	18672
ENCFF298XWU	H3K9me3	36	103	14882673	1.62105	2.63865	11.3272	1.58404	5.54181	2.80277	5.72125	4.03816	1.35536e-07	0.32969	133975	NA	NA
ENCFF302JVX	RAD21	51	217	14749210	1.235	2.06368	4.49147	1.83538	12.2588	2.68853	20.4674	3.26431	2.86719e-07	0.0942593	30239	0.0135835	25421
ENCFF302UMJ	H3K4me1	36	100	6858578	1.60103	4.58928	12.3864	2.84842	5.43854	4.58674	5.66669	5.10299	9.86372e-08	0.310854	133461	NA	NA
ENCFF303IEC	H3K4me2	51	191	29626857	1.37443	1.25672	11.4794	1.12604	1.81343	1.28903	1.81895	1.43802	2.42591e-06	0.5745	95000	0.0675826	81493
ENCFF303XAI	H3K9me3	76	172	18922646	1.24305	0.507883	9.94733	0.766875	2.42677	0.70637	2.49877	0.774783	5.47773e-07	0.372552	89319	NA	NA
ENCFF308IPW	H3K27ac	51	206	40827126	1.22573	1.68435	6.99305	1.2159	1.53825	1.85243	1.57269	2.34283	6.62054e-07	0.442667	117983	0.0545628	75688
ENCFF308XJC	H3K27ac	36	109	11286085	1.79876	4.08569	15.4775	2.53019	4.37432	4.4933	4.49703	5.15484	2.47052e-07	0.194777	70556	NA	NA
ENCFF311IBS	NR3C1	51	242	14254878	1.04994	0.835788	1.95637	0.872709	3.70332	1.35174	6.332	2.2504	7.14752e-08	0.0166974	4771	0.0020374	3681
ENCFF314BPS	JUNB	51	205	21909494	1.02785	0.576869	1.69061	0.766217	3.16022	1.22798	6.87995	2.17143	3.74988e-08	0.015782	8350	0.0013435	4270
ENCFF315LRA	EP300	51	203	16809262	1.02021	0.32295	1.66475	0.589791	2.69389	0.784157	8.87885	1.57733	2.18907e-08	0.00526901	1792	0.0005602	1138
ENCFF316QFQ	EP300	51	231	17725329	1.21405	1.78817	3.87243	1.50783	4.8394	1.89521	5.80399	2.21826	3.47855e-07	0.0796957	23206	0.0102363	15384
ENCFF316SYE	H3K4me1	51	183	33886660	1.06692	1.07291	3.44028	1.02665	1.44258	1.10098	1.46116	1.36728	5.27418e-07	0.425904	110691	0.0457007	72900
ENCFF319DTT	PHF8	76	190	84195273	1.02565	1.17337	1.48598	0.984773	2.55816	1.84823	4.2789	2.76112	2.43289e-08	0.0259868	15584	0.0026453	4581
ENCFF319RWJ	HES2	51	200	18492407	1.01357	0.418008	1.45365	0.682636	1.85292	0.849913	2.4878	1.72764	1.48554e-08	0.00117495	515	7.13e-05	188
ENCFF319WMV	HES2	51	205	12589988	1.0253	0.321067	1.96009	0.62531	3.13658	0.79726	12.3971	1.78061	2.31828e-08	0.0033972	1303	0.0004795	956
ENCFF320QCI	H3K9me3	50	56	8155488	1.38232	0.859271	9.48014	0.864824	3.09596	0.750295	2.68291	0.727276	7.40786e-08	0.126354	102999	NA	NA
ENCFF324LWV	H3K4me2	51	202	37483371	1.39318	1.3061	12.7346	1.13779	1.737	1.33543	1.73422	1.48002	2.78986e-06	0.628837	95209	0.0711038	80734
ENCFF325MYR	JUN	51	214	17777506	1.04372	0.640536	2.06239	0.799202	2.13969	1.03212	2.6213	1.64581	7.8325e-08	0.0291272	11436	0.0026477	6422
ENCFF325UOQ	NR3C1	51	204	16237461	1.01146	0.190653	1.5262	0.493723	1.78836	0.417353	5.31298	0.916298	5.44139e-09	0.00101242	350	0.0004715	173
ENCFF326GZI	H3K4me1	51	217	25327337	1.02123	0.637783	1.866	0.871974	1.3556	0.863489	1.39678	1.45678	1.6405e-07	0.163073	56933	0.0118656	25936
ENCFF331SPC	CTCF	51	253	17185678	1.28537	1.81788	5.05518	1.72096	9.62984	1.95931	12.6622	2.15782	4.26236e-07	0.130979	36113	0.015889	30707
ENCFF331YVE	FOSL2	51	203	17573729	1.02621	0.471841	1.78024	0.70777	2.9115	1.06243	5.71677	1.95441	3.12401e-08	0.00944648	4269	0.0009174	2514
ENCFF332IMT	H3K4me1	36	100	8183666	1.65454	4.85117	12.8172	3.05565	5.76439	5.00043	6.04915	5.55515	1.03428e-07	0.320165	125987	NA	NA
ENCFF335BUI	CEBPB	51	193	13556774	1.268	1.66126	4.71109	1.46878	7.89818	1.83146	10.261	2.1066	3.33056e-07	0.0891041	30373	0.0101965	24838
ENCFF335LGU	NR3C1	51	248	16011828	1.06767	1.13386	2.13428	1.07398	3.54049	1.58073	4.96592	2.31471	1.05335e-07	0.0239172	6908	0.0025214	5224
ENCFF336UWC	H3K4me3	51	207	28242239	1.32448	1.35622	8.42835	1.18355	1.74091	1.58974	1.77749	1.91613	1.48633e-06	0.27446	27548	0.0336772	24710
ENCFF338GDW	BCL3	51	251	19581140	1.08142	1.22384	2.50352	1.14675	2.42985	1.40709	2.76028	1.8009	1.9249e-07	0.0645853	18811	0.0068504	12749
ENCFF339MJW	CTCF	51	210	15014642	1.84945	2.02217	11.6496	1.88036	17.1904	2.05581	20.9229	2.20785	1.09441e-06	0.230759	47288	0.0284371	41530
ENCFF342DEI	H3K4me1	51	339	26627689	1.03019	0.976974	2.28906	1.006	1.30513	1.07869	1.33159	1.72637	2.31736e-07	0.251237	57224	0.023689	32124
ENCFF342KGA	H3K4me3	51	302	29144810	1.39124	1.38625	9.49248	1.20371	1.80427	1.63199	1.86008	1.99471	1.32155e-06	0.288116	21175	0.0336696	19558
ENCFF342TZT	H3K9me3	51	184	33211769	1.00904	0.213277	1.65752	0.618556	1.25396	0.361591	1.3135	0.768282	1.45634e-08	0.105635	62998	0.004194	12698
ENCFF343WBZ	EP300	51	222	19173367	1.91334	2.07443	11.8691	1.72269	8.44917	2.02223	9.43076	2.20012	1.24504e-06	0.171878	34877	0.0260462	25858
ENCFF344WSB	RAD21	51	185	20660390	1.40361	2.45097	5.97499	2.07121	13.2221	2.41448	18.3704	2.67354	3.99719e-07	0.131252	43960	0.0213849	32270
ENCFF350YMP	FOSL2	51	199	14232674	1.0448	0.557344	2.2502	0.762272	4.38498	1.22157	12.885	2.07053	4.943e-08	0.0157875	6429	0.0018052	4708
ENCFF354PUQ	NR3C1	51	241	19912366	1.05396	1.05056	1.96279	1.00282	3.40849	1.54678	5.23632	2.39494	8.09855e-08	0.0204456	6589	0.0020275	4249
ENCFF355BBC	H3K4me1	76	164	20376203	1.10993	1.1964	3.42643	1.16613	2.46337	1.4757	2.71441	1.60951	1.75295e-07	0.331989	172836	0.0633064	98428
ENCFF355OCM	H3K9me3	51	370	28357619	1.00841	0.170147	1.7281	0.585969	1.15813	0.226306	1.18625	0.484751	4.85144e-08	0.202371	75894	0.014356	29754
ENCFF356AMS	H3K4me3	51	208	31055133	1.72006	1.3804	17.4457	1.20324	1.8637	1.54628	1.89514	1.78268	3.57406e-06	0.399791	24184	0.0515295	22836
ENCFF356EDV	H3K4me3	51	214	35451642	1.22551	1.30169	6.21898	1.1521	1.67624	1.53424	1.7198	1.9049	1.04138e-06	0.2381	28906	0.0289252	25551
ENCFF356FDX	CTCF	51	160	20058013	1.85625	2.39005	10.671	2.07455	28.3309	2.29405	42.5558	2.48295	6.46183e-07	0.179198	47467	0.0223963	38921
ENCFF358NBO	JUN	51	227	16494438	1.0479	0.615026	2.16017	0.779815	2.11084	1.02662	2.52318	1.74905	9.11984e-08	0.03554	14117	0.0036	8949
ENCFF358SUY	BCL3	51	201	15498378	1.08272	0.859378	2.59442	0.933239	3.31858	1.29524	4.33611	1.77076	1.21961e-07	0.0561167	21476	0.0060138	16715
ENCFF360YKR	KDM1A	76	196	79987957	1.01065	0.732008	1.29602	0.809864	2.05587	1.36715	6.79002	2.48693	9.48726e-09	0.00572276	8239	6.7e-05	162
ENCFF362GWT	H3K27ac	51	289	29012638	1.11966	1.50882	5.21367	1.16159	1.39402	1.92283	1.42626	2.87648	5.0424e-07	0.316764	60004	0.033297	46738
ENCFF362ZLE	JUNB	51	226	21179684	1.05301	0.883718	2.0094	0.955143	4.42879	1.55447	9.07052	2.28939	7.71852e-08	0.029034	12211	0.0028511	7409
ENCFF363UWB	RAD21	51	181	20541129	1.26831	2.298	4.39314	1.90501	9.27598	2.27309	12.909	2.57789	2.7749e-07	0.103277	38112	0.0165522	27578
ENCFF365BLL	H3K9me3	51	195	34687710	1.00921	0.246362	1.60558	0.641178	1.27557	0.423867	1.34295	0.87771	4.11311e-08	0.121817	74920	0.0042188	12797
ENCFF365IFL	BCL3	51	200	17143928	1.04814	0.767426	2.01611	0.880807	2.38247	1.15312	2.94828	1.69159	8.08894e-08	0.0346511	14421	0.0033293	9540
ENCFF366NYC	BCL3	51	210	11071450	1.06423	0.985897	2.25996	1.02068	2.38886	1.26084	2.80015	1.75783	1.31212e-07	0.039754	13318	0.0049165	11539
ENCFF370HPK	H3K4me2	51	309	29641502	1.24234	1.33608	8.65969	1.13402	1.54973	1.40061	1.56058	1.63636	1.46589e-06	0.543548	81473	0.0591014	68967
ENCFF372ESG	NR3C1	51	204	14580413	1.25838	1.74801	4.18055	1.46574	9.24727	1.9477	13.9465	2.30261	2.72613e-07	0.0507617	12045	0.0061326	9909
ENCFF372SMO	KDM1A	76	187	19910153	1.04226	0.683266	2.01726	0.822104	3.54149	1.63639	7.39875	2.87166	1.99135e-08	0.00883558	6092	0.0015862	1637
ENCFF374VEK	H3K27me3	36	174	12946346	1.12853	1.02042	10.3388	1.02007	1.28271	1.29254	1.23651	3.28787	1.30075e-06	0.302148	27830	NA	NA
ENCFF376HFJ	BCL3	51	194	12635560	1.0461	0.687129	1.9785	0.808909	2.30876	0.987452	2.85322	1.56712	7.09436e-08	0.0225812	9662	0.0022065	6583
ENCFF377LNU	JUN	51	249	17461746	1.06329	0.951773	2.4701	0.974002	1.83087	1.13851	1.96991	1.59669	1.85767e-07	0.062918	19393	0.0061138	12266
ENCFF378HKI	RAD21	51	229	12813015	1.53704	2.2846	8.31997	2.01142	11.5149	2.36925	13.8732	2.59471	7.32571e-07	0.180956	44134	0.0267273	39757
ENCFF379BUO	JUN	51	215	17388357	1.1721	1.15634	4.00811	1.10554	3.65063	1.53714	4.21536	1.89147	3.15238e-07	0.107077	31782	0.0134721	23233
ENCFF379VLY	H3K9me3	51	203	22044297	1.01092	0.161875	1.79172	0.543257	1.22749	0.235812	1.25397	0.460808	2.41845e-08	0.0622536	35083	0.0021081	5448
ENCFF379WBS	RAD21	51	236	11370679	1.79267	2.54099	11.5128	2.18282	11.5977	2.46525	12.939	2.63155	1.08916e-06	0.240412	54276	0.0356664	50738
ENCFF382UXO	BCL3	51	246	14801092	1.11881	1.16131	3.17777	1.13174	2.69185	1.44975	3.00714	1.82121	2.60234e-07	0.0856135	21627	0.0100384	18326
ENCFF384BDT	FOSL2	51	188	15203213	1.03311	0.504768	1.90232	0.748106	3.07082	1.14736	5.46738	2.23169	3.55406e-08	0.00914223	4318	0.0008832	2565
ENCFF385BFU	EP300	51	218	15081700	1.04912	0.993025	1.93619	1.01815	2.96706	1.44625	4.04947	2.1774	7.89341e-08	0.0207525	6887	0.0020828	4830
ENCFF388MXW	H3K4me2	36	99	19724714	1.52042	1.53697	12.0825	1.32184	3.04176	1.61024	3.0745	1.81027	7.20447e-07	0.367317	138611	0.0453679	96069
ENCFF388YMC	BCL3	51	197	16896628	1.0416	0.5353	1.99015	0.713014	2.5489	0.881485	3.9759	1.43061	4.91122e-08	0.0201412	9422	0.0017061	4764
ENCFF391QHP	EP300	51	205	16512916	1.02763	0.596906	1.67493	0.782178	2.69408	1.14384	4.35336	1.98344	3.88664e-08	0.00941627	3336	0.000948	2208
ENCFF393JGE	EP300	51	199	14256041	1.04186	0.772879	1.89272	0.885809	2.85146	1.30414	4.05961	2.09723	6.2299e-08	0.0156071	5030	0.0016517	3854
ENCFF393VPC	FOSL2	51	201	11252076	1.01772	0.410168	1.50552	0.67398	2.04659	0.859012	3.0059	2.05944	2.28787e-08	0.00104165	373	0.0001271	271
ENCFF394TEO	SMC3	51	169	12693472	1.31368	1.80664	5.57466	1.62397	8.76406	1.96583	11.1724	2.2143	4.16067e-07	0.129197	41107	0.0184462	35150
ENCFF396AMX	H3K9me3	51	200	20615642	1.01413	0.198922	1.95191	0.571537	1.27398	0.298936	1.31861	0.596452	5.19016e-08	0.119747	64718	0.0078812	19182
ENCFF396GBZ	H3K4me3	51	203	32577287	1.88421	1.42632	21.0436	1.22186	1.90628	1.5635	1.92899	1.77938	4.13413e-06	0.431264	24392	0.0563276	23403
ENCFF397OKF	HES2	51	198	15304148	1.01977	0.353471	1.65432	0.618388	2.45629	0.811785	5.00624	1.80518	1.86398e-08	0.00347759	1513	0.0003395	821
ENCFF399MSH	H3K4me3	36	233	35946909	1.46387	1.22211	11.872	1.13412	1.85572	1.4312	1.89864	1.81685	2.35123e-06	0.342656	42985	0.0443105	31249
ENCFF401FEX	FOSL2	51	205	17450062	1.06317	1.17704	2.19617	1.1996	3.19986	1.74151	4.0799	2.36272	9.5582e-08	0.0289063	11747	0.0025755	7304
ENCFF401KJW	FOSL2	51	186	17313799	1.01704	0.361665	1.56853	0.619204	2.07976	0.740006	3.53334	1.51264	1.44574e-08	0.00243941	1067	0.0002043	346
ENCFF402BCW	H3K4me1	36	201	4999464	1.27705	1.23721	11.0917	1.09566	1.67495	1.28615	1.69792	1.56839	2.22742e-06	0.678823	75429	NA	NA
ENCFF402OWG	H3K4me2	51	205	40811599	1.16919	1.24452	5.72372	1.11155	1.66413	1.30075	1.67921	1.51113	1.05342e-06	0.403458	97447	0.0440166	79181
ENCFF405HHM	H3K4me3	76	151	13211769	4.00573	1.24138	70.546	1.14287	3.62705	1.24107	3.66458	1.29092	1.37816e-05	0.699537	33172	NA	NA
ENCFF407CZS	NR3C1	51	200	22854814	1.78376	1.82146	10.5051	1.55904	9.22842	1.77106	10.5491	1.91236	9.64551e-07	0.177616	47480	0.0263125	32443
ENCFF407SLZ	H3K9me3	51	193	24158457	1.01138	0.256026	1.53543	0.601656	1.67791	0.735951	2.10345	1.91478	1.56863e-08	0.0109791	7014	0.0001464	191
ENCFF408KFW	RAD21	51	203	15634577	1.3159	2.2544	5.37698	1.95761	13.3686	2.6769	19.9709	3.12582	3.83369e-07	0.117963	37117	0.0167841	30555
ENCFF409BUY	FOSL2	51	190	17030308	1.03512	0.57652	1.89055	0.780337	3.54631	1.20424	8.49922	2.0986	4.00304e-08	0.0159273	7939	0.001443	4439
ENCFF409XOE	CBX2	76	182	21694910	1.02683	0.480148	1.72469	0.69107	3.18249	1.35003	12.6963	2.83749	1.03871e-08	0.000720602	120	0.0009315	27
ENCFF409ZVI	HES2	51	201	14870217	1.012	0.342179	1.40807	0.611799	1.63441	0.599667	2.00445	1.39221	1.46041e-08	0.000774085	313	6.75e-05	137
ENCFF410QJG	H3K9me3	51	365	18715155	1.01286	0.162787	2.04183	0.561662	1.19368	0.244366	1.23623	0.562717	6.45176e-08	0.184398	62969	0.0187189	34797
ENCFF412CGA	JUN	51	224	17267912	1.15517	1.25344	3.91755	1.18672	2.51197	1.46985	2.70951	1.72641	4.38685e-07	0.136569	36936	0.0129773	24583
ENCFF414EFW	H3K27ac	51	224	85486098	1.32288	1.60999	8.45532	1.17799	1.47811	1.67784	1.50693	2.10611	1.0109e-06	0.532655	120083	0.0676171	72611
ENCFF414MEE	NR3C1	51	221	18214250	1.51097	2.01524	6.91393	1.68956	9.82264	2.04293	12.2579	2.26767	6.05829e-07	0.11178	28787	0.0162988	21490
ENCFF416COP	H3K27ac	51	300	29041410	1.18663	1.59559	7.82752	1.16335	1.35823	1.87632	1.38189	2.54908	9.44128e-07	0.453864	65741	0.0482518	53892
ENCFF417AIG	SMC3	51	220	13655713	1.25089	1.87543	4.7315	1.64263	5.7785	1.91753	6.67224	2.12045	4.1452e-07	0.134123	41811	0.0181877	34361
ENCFF419LDG	H3K27ac	51	199	27937426	1.40663	1.7469	13.6041	1.24405	1.57618	1.98777	1.59133	2.42247	1.37125e-06	0.499242	74494	0.0659125	61620
ENCFF420VHJ	H3K27ac	51	205	29115036	1.17955	1.54542	7.25774	1.16391	1.42184	1.76227	1.43584	2.2774	6.80077e-07	0.390045	79546	0.0413931	62053
ENCFF421IBE	SMC3	51	167	17218264	1.28265	2.21262	4.73125	1.86049	10.4791	2.32443	14.7614	2.68044	2.67505e-07	0.0988047	35980	0.0118698	28114
ENCFF421XOC	H3K9me3	76	142	16280601	1.29424	0.582644	11.0344	0.804587	2.60352	0.745767	2.67912	0.830034	6.20607e-07	0.36378	97339	NA	NA
ENCFF425ECA	H3K4me2	51	188	34461770	1.3072	1.27593	9.9338	1.12445	1.70747	1.3066	1.71326	1.46131	2.06372e-06	0.563688	101177	0.0636376	86280
ENCFF425YCS	EP300	51	192	16030240	1.02223	0.397567	1.63721	0.659149	2.69394	0.94794	5.46235	1.8966	2.59068e-08	0.0064263	2340	0.0006625	1501
ENCFF426BMJ	H3K4me2	51	205	46668987	1.11141	1.20354	4.42576	1.08677	1.52275	1.25609	1.53914	1.50756	7.9318e-07	0.374916	113719	0.0347301	78636
ENCFF427FQF	JUN	51	235	17726009	1.04694	0.664793	2.12602	0.818466	2.19039	1.10175	2.60895	1.71838	9.25248e-08	0.0302351	11316	0.0026554	5943
ENCFF427TAL	EP300	51	230	15980691	1.04309	1.05911	1.84703	1.1073	2.64413	1.7248	3.35079	2.65313	7.25248e-08	0.0124855	4323	0.0009628	2257
ENCFF428CQY	H3K27ac	51	284	117445310	1.13732	1.68655	4.95959	1.17708	1.42454	2.06076	1.46027	2.90588	5.48351e-07	0.322642	58014	0.0202051	24322
ENCFF429BGF	H3K9me3	51	205	19153425	1.01258	0.173427	1.88858	0.54111	1.23295	0.23928	1.24262	0.440868	4.4564e-08	0.0679035	31608	0.006193	15403
ENCFF431DHF	FOSL2	51	197	19174701	1.05707	1.14111	2.07037	1.157	3.51855	1.66718	4.88191	2.31062	7.9275e-08	0.0276987	12060	0.0025845	7426
ENCFF432NFM	H3K27ac	51	280	53711605	1.17016	1.5993	6.65022	1.15618	1.36691	1.80662	1.38969	2.47073	7.30153e-07	0.416072	72625	0.0427902	53866
ENCFF433YLC	RAD21	51	259	13490999	1.38503	2.24948	6.38585	1.92864	7.6015	2.22666	8.68417	2.42555	6.03375e-07	0.164667	42935	0.0232379	36410
ENCFF435SDL	NR3C1	51	198	14220743	1.03653	0.732087	1.75633	0.829773	3.51326	1.21679	7.28728	2.02226	4.21573e-08	0.010357	3386	0.0012135	2579
ENCFF436EYQ	BCL3	51	220	14220897	1.24999	1.30341	5.29351	1.23604	3.28105	1.49439	3.56173	1.69928	5.55563e-07	0.135592	27654	0.0151976	23479
ENCFF436GPV	H3K27ac	51	211	28443161	1.27128	1.55136	10.8119	1.16456	1.44096	1.71282	1.4548	2.11803	1.16011e-06	0.491664	79058	0.0632216	64582
ENCFF437LHQ	HES2	51	212	12571442	1.05158	0.660195	2.35337	0.827024	4.21961	1.33572	8.24438	2.29291	6.53101e-08	0.0157951	5169	0.0019319	4311
ENCFF438IKZ	H3K4me3	36	97	12063142	7.18296	1.89699	122.25	1.59801	6.07838	1.75001	5.85006	1.8226	6.01244e-06	0.657099	45822	NA	NA
ENCFF438YAV	BCL3	51	194	11185500	1.07523	0.769532	2.49311	0.881731	3.164	1.22747	4.0894	1.83184	1.02207e-07	0.0385579	15047	0.0046337	13638
ENCFF440ZPY	HES2	51	202	16600652	1.0252	0.655127	1.75366	0.837851	2.3124	1.12496	3.33135	2.16357	3.12249e-08	0.00749218	3510	0.0006259	1977
ENCFF441PAS	FOSL2	51	183	16241155	1.04749	0.633294	2.19582	0.819318	4.43875	1.32742	12.1779	2.20613	4.76049e-08	0.0212123	10349	0.0020563	6343
ENCFF441RBV	JUN	51	225	17682582	1.03135	0.502667	1.82885	0.70695	1.94464	0.849035	2.39209	1.55452	5.46579e-08	0.0195785	7947	0.0017728	4274
ENCFF442URQ	JUNB	51	238	20384512	1.01463	0.365145	1.4779	0.639237	2.03245	0.817741	3.23807	1.69822	2.15936e-08	0.00542723	2694	0.0003489	1136
ENCFF445JNN	H3K27ac	51	271	22334783	1.26345	1.62309	10.4291	1.19879	1.44481	1.96863	1.46239	2.58266	1.15121e-06	0.48889	64538	0.0541093	57140
ENCFF446QOB	EP300	51	249	19361046	1.21654	1.85207	3.91169	1.53668	4.58603	1.95623	5.39671	2.27477	3.67692e-07	0.0803794	21761	0.0103166	14106
ENCFF447VSN	H3K4me2	51	338	27191891	1.17823	1.36188	6.84646	1.14598	1.49429	1.52391	1.50851	1.87362	1.11362e-06	0.487902	83209	0.0545332	68430
ENCFF451UPX	FOSL2	51	207	16519832	1.0448	0.782102	1.96897	0.902727	3.8664	1.33906	6.98669	2.07454	6.14052e-08	0.0222747	9767	0.0021124	6236
ENCFF452QZE	FOSL2	51	182	15732873	1.04889	0.747592	2.12291	0.862445	3.87431	1.31676	7.22624	2.04637	5.52519e-08	0.0227754	10049	0.0022992	6660
ENCFF456CFD	HES2	51	194	13323552	1.08876	0.91465	3.11438	0.959251	5.81453	1.52069	11.0119	2.14246	9.69183e-08	0.031647	11617	0.0034253	9005
ENCFF456FJC	JUN	51	249	17105957	1.06775	0.931356	2.54693	0.985845	2.03421	1.25665	2.23401	1.75533	1.88303e-07	0.0572918	17250	0.0056568	11578
ENCFF456HVM	CTCF	51	221	22043272	1.30342	1.7961	5.02707	1.66443	10.1703	1.83198	13.6015	1.99751	3.91317e-07	0.136209	41107	0.0160515	33314
ENCFF458WNH	H3K36me3	36	101	14924927	1.51202	7.88384	12.1933	2.5796	3.61494	6.53868	3.74718	8.69155	1.18381e-07	0.437906	116364	NA	NA
ENCFF463BIC	H3K4me3	51	293	29386257	1.47986	1.40414	11.8815	1.20169	1.70899	1.61314	1.74954	1.94197	1.88713e-06	0.342853	23350	0.0389598	20206
ENCFF464CHD	RAD21	51	179	19100964	3.0589	2.56815	23.1378	2.09997	13.775	2.25662	14.5761	2.35856	1.99813e-06	0.35781	70239	0.0566335	53226
ENCFF466EUK	CTCF	51	248	19068168	1.33318	1.79127	5.6099	1.68641	10.7497	1.91142	14.1032	2.08732	5.01247e-07	0.140635	35777	0.0168051	30010
ENCFF466JAI	EP300	51	179	17712529	1.01709	0.358515	1.5372	0.617306	2.08505	0.764491	3.5208	1.64233	1.67546e-08	0.00321078	1191	0.000284	547
ENCFF467NXW	NR3C1	51	252	16564291	1.03911	1.01752	1.79004	1.01897	2.42057	1.36564	3.04354	2.13283	8.07319e-08	0.0165777	5362	0.0017632	3633
ENCFF468QOE	H3K27ac	51	219	32082494	1.29007	1.64685	10.5747	1.2047	1.4889	1.93271	1.50656	2.44513	1.13764e-06	0.458063	71520	0.0587145	56683
ENCFF470TWY	CTCF	51	285	13851521	1.13353	1.4006	3.18986	1.37166	5.29759	1.698	6.80188	1.98981	2.835e-07	0.0875195	26335	0.010455	23501
ENCFF471EAN	H3K4me1	51	187	44528419	1.05737	1.07687	3.15938	1.03116	1.38766	1.11477	1.39981	1.40237	5.17148e-07	0.412336	114799	0.0436612	70236
ENCFF476MDD	SMC3	51	166	15877471	1.62321	1.97938	9.15528	1.70238	9.7358	1.97816	11.2041	2.14595	7.95068e-07	0.218685	61333	0.0306836	50884
ENCFF478FWQ	H3K27me3	36	96	21294695	1.16566	0.865318	7.02751	1.00403	1.77376	1.54166	1.71201	2.5125	3.04072e-07	0.196976	39171	0.0149517	19523
ENCFF478YXZ	H3K4me1	51	286	26577268	1.02531	0.693316	1.9483	0.897883	1.41511	0.945341	1.47443	1.55628	1.39852e-07	0.198192	60371	0.018112	33080
ENCFF480XVK	CTCF	51	237	18709153	1.53905	2.19363	8.20006	2.02815	18.5373	2.35174	25.8258	2.56018	7.02614e-07	0.188298	47237	0.0235257	39949
ENCFF481YKF	H3K27ac	36	110	13689590	1.67675	4.46617	13.2992	2.56471	4.41131	4.5998	4.66149	5.14455	1.32537e-07	0.159914	63882	NA	NA
ENCFF482GEV	NR3C1	51	233	13338613	1.05357	0.805279	2.05386	0.891243	4.38501	1.38821	8.5316	2.27819	7.63535e-08	0.0186994	5699	0.002237	4483
ENCFF482ITW	JUN	51	220	17563280	1.04348	0.61144	2.13115	0.7996	1.93261	1.03293	2.2115	1.74015	9.13522e-08	0.0246248	8159	0.0022178	4408
ENCFF482UZA	CBX8	76	186	27792590	1.02087	0.467597	1.67482	0.734085	1.91116	1.10652	2.60711	2.0413	1.53026e-08	0.0146148	11545	0.0007116	1636
ENCFF483APP	FOSL2	51	180	15348391	1.04143	0.715893	1.9883	0.867632	3.28082	1.26442	5.29903	2.05893	5.11815e-08	0.0145542	5978	0.0012281	3425
ENCFF483KFJ	CEBPB	51	193	17024969	1.06594	1.0938	2.15589	1.10298	4.04021	1.58775	5.97876	2.16671	9.01015e-08	0.0294447	12252	0.002939	7984
ENCFF485WUK	BCL3	51	200	15456487	1.07036	0.953991	2.39416	1.00409	2.5902	1.30614	3.10001	1.78268	1.17894e-07	0.039731	14496	0.0038979	9902
ENCFF487ZJN	CEBPB	51	231	14595190	1.07811	1.15643	2.3986	1.1334	3.55099	1.62268	4.5522	2.14102	1.42378e-07	0.0403827	14767	0.0043393	10781
ENCFF488ZQP	JUN	51	237	21774991	1.0863	1.12558	2.8612	1.08518	1.98679	1.29683	2.13006	1.65282	2.65226e-07	0.108834	33855	0.0110065	22125
ENCFF491HHW	H3K27ac	51	292	33823573	1.22751	1.63751	8.66524	1.18915	1.42281	1.97108	1.44959	2.66467	9.72122e-07	0.436425	59971	0.047621	49967
ENCFF492PAI	HES2	51	202	13557827	1.03269	0.589939	1.9708	0.797044	2.76111	1.08331	4.28411	1.88717	3.95379e-08	0.0100789	4077	0.0009982	2797
ENCFF493LNY	RAD21	51	215	10621751	1.69682	2.50632	10.2021	2.14748	11.1488	2.42582	12.7214	2.60328	9.26657e-07	0.188973	39997	0.0284085	38466
ENCFF493RAI	JUN	51	204	18480777	1.04417	0.641052	2.04692	0.803093	2.23255	1.06994	2.77333	1.72222	7.61313e-08	0.0350859	16211	0.0033057	9408
ENCFF494CRS	H3K4me3	51	214	33832742	1.50177	1.31096	12.084	1.16921	1.85172	1.46312	1.88939	1.70263	2.32405e-06	0.323263	23105	0.0400443	21926
ENCFF494ULZ	H3K9me3	51	209	20792610	1.0111	0.206168	1.6704	0.563079	1.31351	0.339367	1.4021	0.682434	3.54101e-08	0.0480245	23442	0.0023417	5629
ENCFF496FNG	H3K9me3	51	196	45697977	1.00596	0.241115	1.3977	0.612694	1.24365	0.356784	1.31438	0.765398	2.56988e-08	0.0639605	42920	0.0005319	1574
ENCFF496UAH	CEBPB	51	182	17416209	1.06813	0.915285	2.22534	0.995073	5.43767	1.53905	11.5597	2.14748	7.75433e-08	0.0299602	14930	0.0029166	8817
ENCFF500UQL	H3K4me1	51	183	34834764	1.05011	0.99875	2.76443	1.02016	1.48668	1.15869	1.52258	1.52041	3.31637e-07	0.33527	101121	0.0331118	60518
ENCFF501EQZ	BCL3	51	203	15725674	1.0585	0.81317	2.1857	0.887656	2.48849	1.12811	3.07713	1.64813	9.86503e-08	0.0393336	16072	0.0041954	11697
ENCFF503WXH	EP300	51	237	24116968	1.18934	1.77476	3.46911	1.45631	6.13239	2.12099	8.20451	2.5688	2.60546e-07	0.0566377	16327	0.0075641	10235
ENCFF504ADZ	NR3C1	51	192	16478806	1.03354	0.710888	1.70021	0.818168	2.77873	1.16889	4.46512	1.99141	4.22937e-08	0.0113121	4042	0.0013196	2793
ENCFF506ELT	RAD21	51	211	11499591	1.89841	2.71213	12.5344	2.3198	14.7994	2.63998	17.0774	2.84657	1.07929e-06	0.208096	42718	0.0303602	38108
ENCFF506QAD	H3K4me3	51	220	44959790	1.24078	1.53102	5.95157	1.23917	1.68863	1.88327	1.73484	2.38795	7.12418e-07	0.223261	25174	0.025512	21973
ENCFF507YIE	H3K4me2	51	198	38312132	1.1529	1.17288	5.22631	1.0869	1.70663	1.24002	1.73289	1.45778	8.99192e-07	0.361999	90821	0.0371249	71775
ENCFF511CWO	H3K27ac	36	217	31908370	2.14082	1.70813	22.3897	1.35405	2.30995	1.82788	2.43629	2.29912	3.76075e-06	0.454949	57735	0.0516201	34974
ENCFF515KIN	H3K27ac	51	304	22555076	1.09925	1.45862	4.94793	1.13208	1.3171	1.75507	1.34363	2.62928	5.23428e-07	0.329069	60894	0.0353652	49946
ENCFF516LUP	NR3C1	51	204	25819111	1.02739	0.995185	1.60682	1.01406	2.39548	1.55286	3.20268	2.58784	3.64082e-08	0.00424222	1834	0.0001819	461
ENCFF517HWM	H3K9me3	51	203	36015763	1.00686	0.311846	1.31829	0.644712	1.4157	0.568398	1.63471	1.21991	1.55486e-08	0.00269756	2120	2.3e-06	0
ENCFF519ZRJ	H3K79me2	36	95	44050722	1.04902	0.932887	2.16464	1.0814	2.89086	1.62235	3.72539	2.84777	3.44608e-08	0.0117086	7145	0.0008668	3619
ENCFF522VJD	H3K27ac	51	213	29577496	1.10272	1.43212	4.80222	1.12895	1.36924	1.72158	1.38885	2.48474	4.16412e-07	0.25788	61067	0.0235798	42448
ENCFF523WRT	NR3C1	51	220	16830155	2.00908	2.09898	12.9396	1.76735	9.48712	2.04216	10.6487	2.2047	1.22596e-06	0.174909	36546	0.0263033	28612
ENCFF525UUW	FOSL2	51	192	14500892	1.1547	1.45366	3.55687	1.3002	6.46931	1.80768	9.2181	2.21048	1.93035e-07	0.0609563	21039	0.0066964	16928
ENCFF529VKH	EP300	51	200	17130750	1.01691	0.311671	1.56967	0.596239	2.33592	0.720594	5.5021	1.59865	2.01959e-08	0.00417217	1555	0.0003998	857
ENCFF529XBL	H3K4me3	51	297	31362478	1.23048	1.31749	6.04845	1.16584	1.73293	1.53232	1.79677	1.93639	7.87933e-07	0.211132	19455	0.0239818	18566
ENCFF529XZV	CTCF	51	166	17951289	1.34335	1.6681	5.61824	1.54139	12.0562	1.75189	16.9158	1.94099	4.66601e-07	0.143195	40261	0.0166675	33570
ENCFF530YLA	NR3C1	51	211	19809169	1.59707	1.8809	8.20827	1.6036	9.89692	1.91247	11.8268	2.10406	7.39632e-07	0.138029	36694	0.0200012	26390
ENCFF534HXO	H3K36me3	36	95	23187997	1.07326	0.593857	3.28069	0.852221	2.08481	1.17433	2.25167	1.81497	9.29666e-08	0.172124	90610	0.0056054	17004
ENCFF535ZZM	NR3C1	51	222	19113820	1.68181	1.97602	8.98726	1.67426	8.22133	1.91595	9.35547	2.07949	8.80946e-07	0.158611	39322	0.0226812	28342
ENCFF539PKS	H3K27me3	76	193	12682151	1.1425	0.694959	10.996	0.961826	1.32191	1.4269	1.31302	2.2446	1.05385e-06	0.250218	22586	NA	NA
ENCFF540BQT	H3K4me1	51	184	30277050	1.04995	1.03027	2.90862	1.01518	1.38463	1.07235	1.39459	1.37442	4.40874e-07	0.32961	91401	0.033047	56054
ENCFF542NKN	BCL3	51	225	18757419	1.05253	0.829275	2.12349	0.931329	2.50808	1.29106	3.16745	1.90504	1.06517e-07	0.0501632	19337	0.0052269	13626
ENCFF546HLW	SMC3	51	193	16025235	1.25915	1.96555	4.76506	1.72769	8.95695	2.25288	11.8672	2.61767	3.28214e-07	0.111258	37560	0.0155206	29973
ENCFF546MTH	H3K9me3	36	103	8444516	1.69845	2.78491	12.8532	1.77709	6.83084	3.41774	7.03987	5.10068	1.37382e-07	0.385705	190181	NA	NA
ENCFF547AQD	H3K9me3	51	191	36023173	1.01422	0.324214	1.80451	0.687345	1.36265	0.586992	1.44992	1.29202	3.95415e-08	0.168967	88977	0.0084658	18813
ENCFF547QCV	H3K4me2	51	192	34961409	1.42612	1.31944	12.4984	1.15411	1.89601	1.33825	1.89634	1.47455	2.52945e-06	0.590058	97124	0.0666543	81825
ENCFF547YQW	NR3C1	51	242	15785896	1.02718	0.493334	1.6799	0.66808	3.25	0.9634	10.324	1.83135	3.68237e-08	0.0085609	2531	0.001114	1859
ENCFF549USR	H3K4me2	51	323	35336639	1.269	1.35314	8.79783	1.16175	1.63533	1.48135	1.64587	1.75201	1.49399e-06	0.513497	77042	0.0578504	63987
ENCFF552FLH	H3K4me3	51	201	39254311	1.34948	1.37253	8.96061	1.17586	1.69608	1.58468	1.72581	1.91785	1.65605e-06	0.294353	30749	0.0368069	26317
ENCFF552KQQ	JUNB	51	220	21228206	1.07715	1.48393	2.3297	1.29553	2.98901	1.66664	3.58426	2.10035	1.41293e-07	0.0459999	17711	0.0042774	10564
ENCFF555PDF	RAD21	51	215	22380250	1.59649	2.593	8.10044	2.13628	12.5211	2.4919	15.3452	2.70572	6.88982e-07	0.190001	54093	0.0266138	40178
ENCFF555QDL	HES2	51	206	15176846	1.02905	0.416922	2.02919	0.685719	3.38727	0.985316	14.0441	2.03618	2.56936e-08	0.00710912	2966	0.0007883	1957
ENCFF557QCN	H3K9me3	36	96	19020226	1.06749	0.233218	5.1093	0.615637	2.6369	0.453725	4.23772	1.13406	4.22818e-08	0.0492658	53607	NA	NA
ENCFF559TLS	H3K4me2	51	327	29129924	1.10559	1.26273	4.53252	1.10659	1.44719	1.42914	1.47069	1.90237	6.40983e-07	0.361268	77566	0.0394238	61195
ENCFF561LMW	H3K27ac	51	213	92489162	1.23117	1.54703	5.82366	1.17463	1.5031	1.6268	1.54313	2.07791	6.65369e-07	0.46348	146716	0.0536671	74086
ENCFF561VYA	SMC3	51	253	18871701	1.10364	1.51	2.71124	1.40499	5.2994	2.01218	7.61959	2.5606	1.71658e-07	0.0682678	26581	0.0085951	18574
ENCFF562MBW	H3K27ac	51	303	22905507	1.24507	1.65673	10.2678	1.19341	1.38848	2.07871	1.40626	2.78187	1.24707e-06	0.495093	58390	0.0537575	51667
ENCFF562YWN	CTCF	51	245	18374663	1.29166	1.49146	5.2407	1.43369	10.4123	1.67213	14.0934	1.84529	4.39566e-07	0.141856	39197	0.0170262	32489
ENCFF563ZOF	CTCF	51	267	18311261	1.09141	1.28736	2.55993	1.32466	6.45442	1.88933	11.4198	2.40713	1.55962e-07	0.0697005	27255	0.0080844	22201
ENCFF564QJZ	KDM5A	76	203	39262985	1.02183	0.613263	1.48718	0.718108	2.60067	1.13929	6.03078	1.75496	2.59289e-08	0.00890387	3788	0.0010094	1421
ENCFF565AAM	EP300	51	231	15825114	1.18586	1.78735	3.57964	1.51809	5.28971	2.08466	6.74711	2.49685	2.75604e-07	0.05644	14127	0.0063847	10829
ENCFF566BZO	CTCF	51	218	17796021	1.60693	2.08923	8.8846	1.93173	18.691	2.22893	25.1944	2.42657	7.68317e-07	0.191381	44570	0.0238079	38679
ENCFF567ISB	EP300	51	216	11299203	1.0439	0.532327	2.07054	0.719896	3.94962	1.18311	8.28024	2.15011	5.53026e-08	0.0123301	3386	0.0016471	3160
ENCFF567QVH	H3K4me2	51	199	39272463	1.20766	1.25972	7.08634	1.11163	1.6215	1.30056	1.62946	1.49267	1.37982e-06	0.478277	104910	0.0517512	86003
ENCFF573COX	H3K27ac	51	264	47721677	1.27792	1.6444	8.35633	1.20279	1.48616	1.85565	1.52689	2.37965	1.16653e-06	0.537692	106830	0.0696705	67607
ENCFF573OYR	H3K27ac	51	207	33381418	1.35878	1.53775	12.7469	1.17715	1.5183	1.67732	1.53233	2.01684	1.35157e-06	0.490964	67331	0.0654023	56841
ENCFF574GXP	H3K9me3	51	181	31589240	1.01241	0.264615	1.79176	0.654226	1.32938	0.501577	1.39853	1.06831	1.6943e-08	0.156688	93451	0.0064083	15410
ENCFF577KHF	NR3C1	51	215	17242725	1.01281	0.326664	1.42182	0.563797	1.96069	0.593371	4.10385	1.18146	1.42735e-08	0.00238938	952	0.0003694	524
ENCFF577MQI	BCL3	51	197	20013536	1.04778	0.887924	1.99011	0.951465	2.31881	1.22674	2.83524	1.78681	8.14049e-08	0.0363876	16059	0.0032853	9751
ENCFF579ESH	RAD21	51	179	20978125	1.65856	2.70298	8.25964	2.17853	12.5141	2.43533	15.2131	2.63665	6.05649e-07	0.155338	41816	0.0260455	31836
ENCFF579OTF	H3K27ac	51	224	29572927	1.13017	1.4508	5.78585	1.13369	1.37486	1.6751	1.39566	2.32284	5.52445e-07	0.355321	74368	0.0377948	59951
ENCFF579UWF	JUN	51	238	17175011	1.06492	0.785059	2.38471	0.890144	2.47323	1.24046	2.95647	1.81813	1.2046e-07	0.0524876	19840	0.0053462	13250
ENCFF580OHZ	H3K79me2	36	83	30860740	1.0566	0.589193	2.53412	0.83775	2.93852	1.12558	3.82037	1.59302	2.92723e-08	0.0578124	31312	0.0012076	4321
ENCFF583ZDI	JUNB	51	228	17223784	1.18475	1.69292	3.79314	1.44891	3.93031	1.85994	4.4914	2.13735	3.34117e-07	0.0935117	29097	0.0088391	18145
ENCFF584NSQ	H3K4me1	51	189	43176194	1.0592	1.28151	3.14461	1.09174	1.39758	1.38227	1.41264	1.80754	4.48004e-07	0.350724	90159	0.0293868	45558
ENCFF584XSR	H3K4me2	51	210	37036004	1.08891	1.14617	3.91657	1.06269	1.47318	1.19609	1.49373	1.46711	6.5908e-07	0.355059	113426	0.0349299	82985
ENCFF585ETL	JUN	51	241	23700463	1.39576	1.3903	7.25888	1.22785	2.70445	1.43036	2.85	1.61704	1.18987e-06	0.270147	57073	0.0349156	36178
ENCFF585KHC	HES2	51	190	16474628	1.02032	0.3442	1.73639	0.636126	2.49209	0.750953	7.27023	1.57679	1.64484e-08	0.0036614	1672	0.0003382	809
ENCFF586LPF	H3K9ac	36	127	18648469	1.26432	1.51015	5.82552	1.29052	2.86151	1.81433	3.07089	2.20566	2.79912e-07	0.11845	36645	0.0154529	25112
ENCFF587DZZ	RAD21	51	241	18557725	1.86471	2.64285	11.3839	2.2229	12.237	2.5052	13.9057	2.66957	1.06765e-06	0.226906	49828	0.0324039	40142
ENCFF587OYH	CBX8	76	199	86702854	1.00981	0.714544	1.29161	0.835157	4.69163	1.19508	-3.29764	1.5797	1.03911e-08	0.00554329	6891	9.09e-05	161
ENCFF588IEW	SMC3	51	169	17806193	1.09801	1.54434	2.54337	1.39386	5.90775	1.90504	9.6319	2.42478	1.03644e-07	0.0533575	26879	0.006312	19255
ENCFF590KVU	H3K36me3	76	81	19722280	1.24652	0.893754	7.53742	0.875856	1.62549	0.723336	1.51235	0.679582	2.69152e-07	0.307621	132379	0.0863325	88920
ENCFF590PAE	NR3C1	51	251	16011641	1.07989	1.30292	2.29222	1.17229	3.7577	1.6786	5.15758	2.22635	1.35706e-07	0.0298772	8647	0.0031509	6386
ENCFF591QVQ	CTCF	51	180	16473895	1.31648	1.80618	5.36299	1.659	13.5792	1.98718	21.2572	2.22735	3.91995e-07	0.125512	36019	0.0151183	31217
ENCFF593GOK	RAD21	51	248	13808745	1.55534	2.27552	8.67883	1.97351	10.3533	2.38618	12.0612	2.61714	8.22127e-07	0.193232	45123	0.0283469	40064
ENCFF594JPY	H3K4me1	51	186	39176639	1.04442	1.01414	2.62885	1.01645	1.40835	1.08739	1.4299	1.41075	3.72535e-07	0.324585	100303	0.0304443	56480
ENCFF596HNX	CEBPB	51	205	18546051	1.2475	1.79487	4.27511	1.56395	6.39962	1.91569	7.8282	2.17002	3.43098e-07	0.0930941	32309	0.0099478	22057
ENCFF599KQU	NR3C1	51	223	11317213	1.01492	0.323918	1.45518	0.544925	1.8049	0.511418	2.35077	0.959641	2.55373e-08	0.00129184	359	0.0004091	268
ENCFF600JPF	FOSL2	51	204	17029210	1.03124	0.675704	1.7631	0.830666	2.58923	1.17833	3.71206	1.9605	4.65243e-08	0.0151129	6946	0.001436	4239
ENCFF601RDD	JUNB	51	211	16553746	1.46805	1.88067	6.89781	1.58434	9.1592	2.01713	11.2937	2.25467	5.91839e-07	0.127178	33266	0.0153633	26450
ENCFF604RPB	CEBPB	51	183	18428136	1.23489	1.60369	4.11293	1.4401	8.5441	1.81817	11.9848	2.1019	2.68572e-07	0.088134	37635	0.0094443	25010
ENCFF607IKQ	SMC3	51	165	16918883	1.81185	2.14461	10.6008	1.815	10.4865	2.0028	11.765	2.12578	8.37835e-07	0.219348	58062	0.0246021	43209
ENCFF610WGQ	JUN	51	230	17791506	1.09155	1.06554	2.91696	1.04231	2.28816	1.35606	2.51347	1.78159	2.05312e-07	0.0764755	24725	0.0077443	16482
ENCFF611IMK	JUNB	51	223	17215646	1.03303	0.508113	1.84522	0.733303	3.7199	1.20465	10.2484	2.18596	4.70023e-08	0.0176605	8224	0.0017452	5234
ENCFF611OLV	H3K4me3	51	320	26277007	1.25397	1.46007	6.78886	1.22392	1.68205	1.86914	1.74567	2.4452	8.6077e-07	0.22927	18854	0.0259911	18068
ENCFF611SVJ	H3K27ac	51	199	29491998	1.37311	1.75593	12.7773	1.23898	1.54767	2.02747	1.56346	2.48631	1.30316e-06	0.510392	81465	0.0660737	65561
ENCFF612DIA	FOSL2	51	183	16765772	1.04744	0.898005	2.01307	0.965585	3.36773	1.43041	5.27599	2.13602	5.8439e-08	0.0214321	9714	0.001995	6062
ENCFF612JBG	H3K9me3	51	186	31254138	1.00842	0.209586	1.56934	0.592514	1.28381	0.352286	1.40216	0.795006	2.09631e-08	0.0573859	35765	0.0009738	2789
ENCFF616TDE	CEBPB	51	186	17017636	1.20674	1.57077	3.79562	1.37189	6.5675	1.74525	8.76985	2.03127	2.41237e-07	0.0730433	27104	0.0080142	19474
ENCFF617SVP	RAD21	51	178	19837007	1.33231	2.78109	5.07917	2.27275	11.2137	2.71939	15.5908	3.06934	3.03888e-07	0.102719	35131	0.0164313	25453
ENCFF619NSS	JUN	51	224	21078135	1.07222	0.814839	2.60532	0.914808	2.37502	1.26376	2.72649	1.78495	1.56798e-07	0.0727003	25900	0.0080086	15748
ENCFF620HQT	H3K4me1	51	176	33157523	1.06254	1.13622	3.12092	1.05573	1.4775	1.20091	1.50428	1.52608	4.42597e-07	0.346234	96978	0.0351393	61151
ENCFF620MPI	SMC3	51	238	20680895	1.27363	2.17668	4.74399	1.82133	6.84786	2.25477	8.29739	2.5473	3.9903e-07	0.131288	40946	0.0173666	29859
ENCFF622DKG	HES2	51	204	14850286	1.05368	0.755674	2.64502	0.888806	3.64765	1.3443	5.99252	2.08855	6.89655e-08	0.0192563	7351	0.0019448	4994
ENCFF626GGL	HES2	51	191	15554673	1.12498	1.25638	3.38696	1.12496	6.41953	1.77116	10.3914	2.26974	1.37181e-07	0.0375513	12162	0.0040044	8821
ENCFF627BZC	JUNB	51	223	18367589	1.05262	0.819159	2.04997	0.925838	4.40435	1.48087	8.80731	2.22052	7.58473e-08	0.028323	11819	0.0028683	7643
ENCFF627GKY	CTCF	51	248	17163071	1.61434	1.94866	8.8899	1.82023	12.6916	1.9565	15.0386	2.07425	8.5262e-07	0.197808	43140	0.0238187	37039
ENCFF629SRK	CTCF	51	232	18589887	1.25358	1.80873	4.70815	1.70306	12.8595	2.22141	20.93	2.55289	3.615e-07	0.121856	36385	0.0143867	31012
ENCFF631MGA	H3K9me3	51	189	36065242	1.01595	0.357144	1.81771	0.706372	1.54435	0.823382	1.72046	1.90955	2.27812e-08	0.13174	73634	0.005089	12643
ENCFF632YGZ	CTCF	51	254	16440953	1.34455	1.78279	5.89805	1.67949	11.3799	1.91786	15.1267	2.09514	5.0812e-07	0.145931	36992	0.0176438	32264
ENCFF635QIQ	NR3C1	51	204	20517747	1.00914	0.193312	1.4549	0.503226	1.71411	0.41719	6.74349	1.02652	4.34393e-09	0.000520872	127	0.0003074	22
ENCFF636HXK	JUN	51	237	14800056	1.16561	1.08143	4.01583	1.07774	3.27484	1.48698	3.68955	1.85617	3.42308e-07	0.111743	30066	0.0145387	23844
ENCFF638SCC	H3K27me3	36	111	17600144	1.7522	3.16711	33.0376	1.62723	2.23274	3.65423	2.13413	5.62363	6.94333e-07	0.391459	37459	NA	NA
ENCFF639GAY	NR3C1	51	199	13670656	1.01191	0.209384	1.49918	0.487924	1.90767	0.425763	5.16269	0.928363	6.62293e-09	0.000884732	290	0.0003203	171
ENCFF640TGQ	BCL3	51	197	14476158	1.15055	1.17108	3.63526	1.14271	3.86074	1.5226	4.6815	1.87647	2.42707e-07	0.079102	22512	0.0084969	18356
ENCFF641KLH	EP300	51	241	16558036	1.49486	1.99744	6.96707	1.64923	7.69394	2.15275	9.12553	2.42938	6.86189e-07	0.113117	26127	0.0163435	19824
ENCFF642UPF	H3K4me2	51	198	36475605	1.35067	1.27509	10.5988	1.13135	1.81616	1.30305	1.8172	1.45092	2.17821e-06	0.555051	97605	0.063677	81264
ENCFF643LMB	NR3C1	51	224	15943647	1.01001	0.32111	1.35284	0.579337	1.57967	0.515813	1.98063	1.03429	1.66725e-08	0.00142829	570	0.0003313	305
ENCFF648QLO	H3K27ac	51	226	88801485	1.29869	1.52589	8.01332	1.15219	1.44225	1.57611	1.46922	1.98215	1.04038e-06	0.544456	119885	0.069017	74586
ENCFF652AHA	RAD21	51	274	15937283	1.53682	2.49831	8.14886	2.08372	7.34581	2.44628	8.09376	2.62169	9.15045e-07	0.218076	51602	0.0301484	42239
ENCFF652EOQ	H3K9me3	51	195	26908011	1.01157	0.243749	1.72109	0.629675	1.26173	0.416631	1.2888	0.9051	4.07849e-08	0.10869	54078	0.0057232	14560
ENCFF654DWA	H3K4me1	51	197	30998428	1.04368	0.945869	2.66145	0.991605	1.42319	1.0553	1.44742	1.3984	3.55065e-07	0.302833	84851	0.0298084	52181
ENCFF654NIP	H3K4me3	36	213	39219492	1.57374	1.26208	16.689	1.14188	1.81471	1.46927	1.8341	1.82883	2.63464e-06	0.469937	57324	0.058588	37432
ENCFF654WQR	NR3C1	51	219	11554494	1.01307	0.200304	1.52462	0.445516	1.6374	0.264781	2.86042	0.404898	3.62573e-09	0.000362042	19	0.0003891	5
ENCFF658OUW	HES2	51	196	17797661	1.02599	0.743261	1.63769	0.942099	2.27777	1.47384	2.90805	2.85248	2.92614e-08	0.00431103	1952	0.0002949	909
ENCFF659PKA	H3K36me3	76	85	11472963	1.12419	1.08772	3.5958	0.983009	2.17475	1.08919	2.2077	1.17059	2.4888e-08	0.0899857	44892	NA	NA
ENCFF659VLH	H3K4me1	51	207	23657893	1.02095	0.654461	1.86188	0.880782	1.34996	0.842502	1.38149	1.3328	1.63344e-07	0.102534	34758	0.0050872	11686
ENCFF660AKA	H3K4me1	51	189	37429937	1.05446	1.05604	3.14006	1.01981	1.36508	1.08247	1.37499	1.37179	5.1798e-07	0.404771	107732	0.0442858	70649
ENCFF665JQS	JUNB	51	230	17699415	1.02893	0.500088	1.73643	0.721043	3.28123	1.15603	8.36154	2.13801	3.84782e-08	0.0148326	6949	0.0013747	4115
ENCFF669SVD	NR3C1	51	246	16204087	1.04819	0.831815	1.93258	0.87677	3.31893	1.33127	5.32492	2.08225	7.20699e-08	0.0169553	5017	0.002041	3529
ENCFF670FKA	H3K27ac	51	237	79902003	1.39769	1.5962	10.8841	1.17195	1.45342	1.67765	1.4759	2.07839	1.41993e-06	0.592351	99394	0.0778349	67711
ENCFF670NLX	JUNB	51	234	18366921	1.07728	1.38162	2.27648	1.26225	4.03805	1.83296	5.66751	2.48866	1.157e-07	0.0397251	14954	0.0040899	10463
ENCFF670SMU	CEBPB	51	204	14604272	1.19228	1.47257	3.7419	1.32582	6.50478	1.74117	8.61897	2.06935	2.58266e-07	0.0657869	21610	0.0074083	16620
ENCFF671PHW	CTCF	51	241	17167217	1.28142	1.56574	5.08404	1.49852	10.1146	1.75408	13.6287	1.9365	4.31732e-07	0.13835	38570	0.0166463	33194
ENCFF671XBU	H3K4me2	51	205	37810523	1.14851	1.21536	5.2885	1.09928	1.63111	1.27701	1.6466	1.49279	9.35217e-07	0.386136	100897	0.03916	76493
ENCFF673GDH	BCL3	51	197	17140667	1.04093	0.565682	1.94408	0.730846	2.54212	0.93222	3.85676	1.54108	4.95492e-08	0.0156892	7104	0.0012839	3365
ENCFF674JZV	HES2	51	226	15773107	1.0156	0.44756	1.4689	0.690656	1.94375	0.83739	2.75263	1.85	2.41029e-08	0.000245015	36	2.04e-05	9
ENCFF675WFP	NR3C1	51	211	20780431	1.73648	1.87659	9.81594	1.61129	9.24002	1.83358	10.6223	1.98568	9.42267e-07	0.167451	43038	0.0239171	29814
ENCFF676ATC	NR3C1	51	231	16046925	1.04737	0.963936	1.9301	0.999783	2.39958	1.3544	2.95535	1.95966	9.75181e-08	0.0187988	5894	0.0018128	3779
ENCFF677ABK	JUN	51	224	26015664	1.33885	1.64562	10.7432	1.22779	1.56495	1.88911	1.59099	2.30594	1.20295e-06	0.511527	86630	0.0679334	67816
ENCFF677YRI	JUN	51	226	19283165	1.13953	1.10777	3.51929	1.08268	3.31917	1.53459	3.86257	1.93189	2.71481e-07	0.0988297	30276	0.0120264	20920
ENCFF678OJQ	HES2	51	201	14350194	1.02554	0.467362	1.8165	0.709907	2.64304	0.962221	4.72796	1.93743	3.24717e-08	0.0084412	3795	0.0009011	2635
ENCFF681CKZ	H3K9me3	51	216	27968295	1.0088	0.233957	1.54435	0.600076	1.25934	0.340138	1.32404	0.704342	2.87564e-08	0.0629979	33763	0.0018023	5062
ENCFF681VDV	H3K4me3	51	336	26827057	1.42615	1.56147	11.4165	1.26611	1.68966	2.05054	1.73486	2.6067	1.62083e-06	0.328184	21817	0.0378833	19528
ENCFF683XIO	HES2	51	192	13470647	1.09573	1.12031	2.87746	1.06585	5.32224	1.68829	8.36027	2.31646	1.06187e-07	0.0330221	11616	0.0036915	9180
ENCFF684GNS	JUNB	51	225	18199965	1.09418	1.5881	2.57927	1.37617	3.44482	1.89199	4.2151	2.4251	1.60504e-07	0.045591	15230	0.0046448	10481
ENCFF685EMQ	HES2	51	233	14454014	1.02635	0.673309	1.74718	0.861418	2.18754	1.17584	2.78735	2.13372	4.60633e-08	0.00752941	2915	0.0007181	1833
ENCFF685HBP	H3K36me3	36	100	11473135	1.50107	7.49973	11.627	2.6329	3.69005	6.93966	3.83619	9.89829	1.13581e-07	0.415126	110338	NA	NA
ENCFF685TOJ	EP300	51	224	13240327	1.10398	1.21449	2.72164	1.19444	4.31607	1.65868	5.63536	2.12966	1.697e-07	0.0356729	9330	0.0040227	8022
ENCFF687JBS	H3K4me3	51	340	24351335	1.35148	1.70057	10.0775	1.2916	1.57401	2.4893	1.61465	3.41789	1.41697e-06	0.32467	24781	0.0366488	20729
ENCFF688BTY	H3K4me3	51	182	27312372	1.73382	1.39619	18.1211	1.20618	1.89094	1.54095	1.91449	1.75487	3.67575e-06	0.404095	26192	0.050916	24629
ENCFF692HWE	H3K27ac	30	130	26900401	1.13636	1.08483	4.1994	1.07937	2.35577	1.34302	2.51009	1.69541	3.02607e-07	0.111942	46440	0.0153005	36183
ENCFF692PLD	FOSL2	51	214	11561928	1.0654	0.744134	2.70394	0.895858	4.73216	1.45656	8.43107	2.34977	8.69199e-08	0.0235306	7740	0.0029393	7013
ENCFF693TSM	H3K4me2	51	197	34018468	1.31015	1.31509	10.0059	1.13992	1.69702	1.35968	1.70279	1.52747	2.15753e-06	0.572193	101881	0.0640351	87186
ENCFF695KKS	SMC3	51	152	20693295	1.42673	2.31916	6.06983	1.90624	11.6251	2.23208	15.3728	2.47067	3.26433e-07	0.131284	50341	0.0154352	35807
ENCFF695MVR	FOSL2	51	188	15598507	1.13187	1.34072	3.19489	1.23371	5.89842	1.82402	8.65714	2.28493	1.52035e-07	0.0525574	19057	0.0058549	15035
ENCFF696CIT	H3K4me2	51	312	30762544	1.14532	1.29736	5.7401	1.11544	1.46599	1.39548	1.48405	1.72545	9.04822e-07	0.438545	81994	0.0471726	66784
ENCFF696QIF	EP300	51	216	15015462	1.08812	1.11893	2.46319	1.10281	4.55674	1.62202	6.84398	2.20615	1.29124e-07	0.0296131	8287	0.0033687	6420
ENCFF697PWW	NR3C1	51	211	15326717	1.17148	1.62098	3.33621	1.39928	6.73586	1.83654	9.44364	2.21649	2.14562e-07	0.0513494	15307	0.0057965	11780
ENCFF699FAQ	H3K9me3	36	104	12357639	1.61337	2.49482	11.7039	1.54301	5.59991	2.73657	5.76059	3.95685	1.3583e-07	0.30503	114719	NA	NA
ENCFF700FUL	EP300	51	202	16165388	1.0435	0.627707	1.94322	0.772796	3.94922	1.18443	8.67439	1.8818	5.6618e-08	0.0154428	5218	0.0015943	3676
ENCFF701LMH	CBX2	76	211	28346202	1.0187	0.385606	1.58543	0.623035	3.17087	1.13707	-82.2756	2.07369	1.59615e-08	0.000539925	63	8.5e-06	5
ENCFF705BEQ	H3K9me3	51	187	32085023	1.01273	0.247463	1.82738	0.635368	1.29742	0.409415	1.36696	0.852251	3.78336e-08	0.195165	115062	0.0083391	20336
ENCFF705LLQ	BCL3	51	191	16612179	1.04287	0.658893	1.96555	0.813265	2.63674	1.09975	3.79623	1.75978	5.98236e-08	0.0220867	10030	0.0018123	5115
ENCFF705PHI	RAD21	51	164	23080631	1.64642	2.95416	7.80397	2.28784	14.4546	2.59692	18.6475	2.83122	4.79108e-07	0.154507	51157	0.0256449	35965
ENCFF706GSP	NR3C1	51	202	14084048	1.13305	1.40754	2.9051	1.25814	6.56709	1.80136	10.8805	2.31235	1.52925e-07	0.0331369	8938	0.0038588	7171
ENCFF707ZCZ	NR3C1	51	222	28270698	1.2998	1.95051	4.54212	1.60326	7.15467	2.01245	9.13867	2.2714	3.73186e-07	0.0919579	29655	0.0126022	17748
ENCFF711AUT	H3K9me3	51	87	15087328	1.1123	0.428991	4.759	0.706415	1.96752	0.505456	2.11669	0.843209	8.02879e-08	0.182623	112034	NA	NA
ENCFF711JUS	BCL3	51	215	16646782	1.17243	1.25493	4.0129	1.18195	3.63086	1.51652	4.17432	1.81219	3.20391e-07	0.105593	27772	0.0116311	22315
ENCFF713FSS	H3K4me1	51	189	31963081	1.02969	0.898773	2.06141	0.975576	1.46198	1.05998	1.51551	1.50496	1.87923e-07	0.199296	70488	0.0138977	29911
ENCFF713WZR	H3K4me1	51	131	11240266	1.12823	0.875242	3.95315	1.0297	3.53787	2.00421	4.03988	2.81441	6.0753e-08	0.117036	60692	NA	NA
ENCFF713YRP	H3K4me1	51	184	25826815	1.09256	1.17857	4.48913	1.06035	1.41618	1.19298	1.42447	1.44199	8.24992e-07	0.490364	106677	0.0575781	80060
ENCFF714TSH	H3K27ac	51	237	75281911	1.38968	1.67004	10.7882	1.18918	1.46997	1.76008	1.49456	2.18913	1.34258e-06	0.589998	104349	0.0772353	70252
ENCFF715UFS	FOSL2	51	204	13430858	1.08592	1.18594	2.54685	1.17673	4.05747	1.63064	5.33007	2.13112	1.29243e-07	0.0391312	13950	0.0042865	11610
ENCFF717YEM	H3K27me3	76	86	10524739	1.17978	1.3493	10.8596	1.02701	1.44066	1.13206	1.39231	1.22017	2.67059e-07	0.184225	11604	NA	NA
ENCFF719MHS	H3K4me1	36	99	7808234	1.62253	5.04642	12.6533	3.09851	5.72715	5.17872	5.95673	5.93422	9.93043e-08	0.296854	126839	NA	NA
ENCFF722IIA	H3K27me3	36	175	8877465	1.08839	1.01689	3.78799	1.08805	2.50859	2.41267	2.60411	4.89318	7.23781e-08	0.0880938	18650	NA	NA
ENCFF723CDI	EP300	51	231	21629025	1.02421	0.99466	1.56206	1.04925	2.1013	1.39803	2.63268	2.45279	4.5774e-08	0.0098287	4083	0.0008241	1951
ENCFF723SKE	H3K4me3	36	95	9990335	8.07371	1.85509	145.318	1.57001	6.39433	1.6902	6.11601	1.75371	7.07636e-06	0.690297	46795	NA	NA
ENCFF724KPB	RAD21	51	254	19647159	1.16304	2.03586	3.4409	1.77496	8.0736	2.51142	11.8585	3.06428	2.52087e-07	0.0857595	28784	0.0114963	21233
ENCFF726ZWD	H3K4me1	51	330	23875473	1.04461	1.0407	2.81002	1.03492	1.34998	1.26753	1.37935	2.00919	2.94784e-07	0.336488	72228	0.038774	53208
ENCFF730KTQ	CEBPB	51	191	15005586	1.24562	1.49904	4.38139	1.35445	8.42756	1.73008	11.7734	1.99961	2.9347e-07	0.085425	31500	0.0095993	24196
ENCFF732KHN	H3K4me1	51	190	28378536	1.04246	0.974598	2.5687	0.994508	1.40122	1.02128	1.42177	1.33117	3.50235e-07	0.304367	91874	0.0322241	60035
ENCFF733MTL	HES2	51	203	15055140	1.03189	0.775099	1.71124	0.896967	2.60221	1.32381	3.69503	2.51724	4.07564e-08	0.00908486	3750	0.0008478	2521
ENCFF734JYK	H3K27ac	51	229	76981726	1.36453	1.63439	9.98788	1.18052	1.46743	1.71145	1.49128	2.10579	1.21045e-06	0.573386	105575	0.0728233	70718
ENCFF734NCF	NR3C1	51	245	15694116	1.12363	1.70575	2.8018	1.43803	4.54833	1.91916	6.01391	2.40793	1.89773e-07	0.0419248	11837	0.0045253	8926
ENCFF735GAQ	JUN	51	220	17089664	1.11917	1.08996	3.39703	1.07203	2.38589	1.42738	2.62026	1.82056	2.86243e-07	0.11206	34388	0.0123323	25897
ENCFF735IUI	HDAC2	76	177	33562058	1.015	0.371693	1.53342	0.64798	3.90713	0.997817	-8.50277	1.48308	8.98082e-09	0.00282152	2478	5.2e-05	121
ENCFF738STD	HES2	51	197	15411518	1.04991	0.812121	2.26757	0.922258	3.69103	1.37751	6.19149	2.11183	6.10652e-08	0.0189689	7668	0.0018782	5141
ENCFF739HOV	H3K4me3	51	201	35819295	1.4245	1.35075	10.4621	1.17402	1.77372	1.52286	1.80755	1.79262	1.98355e-06	0.314386	28792	0.038319	24473
ENCFF739HUA	H3K9me3	51	366	53851257	1.00853	0.333139	1.5672	0.714187	1.17478	0.390308	1.21179	0.841084	5.34847e-08	0.206734	73739	0.0131501	26559
ENCFF739PFA	HES2	51	235	18619757	1.013	0.597758	1.41836	0.848744	1.68856	1.03117	2.03617	2.34784	2.0015e-08	0.000250108	96	6.8e-06	15
ENCFF739WMB	H3K4me3	76	200	13730204	1.60257	1.12337	17.3263	1.12675	2.02705	1.37959	2.05781	1.49447	2.94565e-06	0.42291	45152	NA	NA
ENCFF740BHU	JUN	51	270	16559731	1.06227	0.849436	2.41602	0.916236	1.92913	1.07196	2.10605	1.57505	1.65075e-07	0.0508394	14609	0.0051983	9920
ENCFF741EJZ	SMC3	51	194	15066663	1.29175	1.92538	5.19241	1.68306	6.8163	2.00138	8.06141	2.22283	4.34962e-07	0.122361	36049	0.0169488	30004
ENCFF742IYU	SMC3	36	106	21157598	1.15151	1.56747	3.1196	1.37591	10.9915	1.88971	25.0456	2.3562	9.6313e-08	0.0507974	27625	0.0064267	18686
ENCFF742SOK	H3K9me3	51	194	45773302	1.00857	0.349733	1.48003	0.711754	1.25603	0.486435	1.30986	0.970692	4.66316e-08	0.101207	56231	0.001717	4743
ENCFF743SAP	SMC3	51	223	18777784	1.17308	1.78939	3.65533	1.60534	7.31668	2.26149	10.1146	2.73064	2.49366e-07	0.102687	39559	0.0136948	29404
ENCFF743TTU	JUN	51	242	16835041	1.14377	1.24103	3.87479	1.15132	2.27308	1.38289	2.44115	1.65646	4.15361e-07	0.122984	30064	0.0134849	23098
ENCFF744MXP	JUN	51	235	27092629	1.21316	1.3402	4.81614	1.17399	2.54117	1.47532	2.72052	1.74374	5.58235e-07	0.174541	43950	0.0216242	28501
ENCFF745GYL	H3K4me2	51	218	24650184	1.15584	1.20475	5.71659	1.09796	1.60329	1.29495	1.62278	1.54433	1.051e-06	0.351718	78771	0.0350099	62115
ENCFF746GRI	EP300	51	217	10998935	1.0215	0.569963	1.55982	0.77662	2.14901	1.03021	2.80001	2.06365	2.71247e-08	0.00204014	722	0.0002313	563
ENCFF746KFL	CTCF	51	249	18376339	1.19928	1.76691	3.98847	1.67355	9.9637	2.07008	15.3119	2.38388	3.01182e-07	0.104147	31753	0.0121995	27034
ENCFF747LHY	CEBPB	51	180	16536083	1.10797	1.11306	2.77378	1.09538	7.54176	1.63634	15.422	2.13	1.16814e-07	0.0461271	23119	0.0049872	15446
ENCFF750EOP	CEBPB	51	182	15542083	1.09681	1.29115	2.57023	1.22158	4.45303	1.64265	6.10508	2.06723	1.21793e-07	0.0359661	13311	0.0038431	9721
ENCFF751UWW	H3K4me1	51	177	31515985	1.06916	1.1161	3.30982	1.052	1.50396	1.19241	1.53045	1.48574	4.83512e-07	0.358932	99347	0.0361176	63154
ENCFF753QBM	NR3C1	51	189	25900247	1.03627	0.858809	1.68162	0.894754	3.63248	1.39037	9.09797	2.2277	3.75825e-08	0.011667	4715	0.0010799	2565
ENCFF754BJD	CEBPB	51	211	11785769	1.15819	1.29934	3.50898	1.21375	6.78697	1.75613	9.99177	2.20075	2.20896e-07	0.0511509	15007	0.0065083	13510
ENCFF754VFN	NR3C1	51	229	15427415	1.06443	0.879309	2.12084	0.903867	5.54201	1.42837	16.3259	2.12927	7.55863e-08	0.0180859	5144	0.0021878	3996
ENCFF755CLR	NR3C1	51	241	15720271	1.06799	1.1515	2.16504	1.0728	3.6418	1.58651	5.20121	2.29276	9.99634e-08	0.0239412	7134	0.0027542	5292
ENCFF757ISI	HES2	51	192	16262803	1.02459	0.377084	1.79539	0.638397	3.1429	0.917954	15.6161	1.88793	1.96144e-08	0.00591592	2651	0.0006165	1567
ENCFF758ZYB	H3K4me2	51	198	36840327	1.36947	1.25839	11.224	1.12198	1.79349	1.28156	1.79747	1.42442	2.3593e-06	0.572968	90735	0.0660682	77497
ENCFF759KCC	H3K36me3	36	139	16739261	1.03087	0.73544	1.96085	0.960747	2.1248	1.58294	2.44075	3.43788	2.59181e-08	0.00915227	4496	0.0001193	79
ENCFF764HLW	CEBPB	51	207	18013057	1.07101	1.08354	2.24149	1.07367	4.04551	1.50224	5.72594	2.00146	1.06955e-07	0.0380117	17111	0.0038633	10833
ENCFF764IPK	H3K36me3	36	99	12104672	1.45434	6.41417	10.73	2.54574	3.5079	6.68095	3.66036	9.53252	1.09054e-07	0.416196	113587	NA	NA
ENCFF765EVS	H3K27ac	36	219	7306694	2.41593	1.81788	35.4903	1.45956	2.68321	2.05082	2.84461	2.52977	5.72576e-06	0.451803	39822	NA	NA
ENCFF767ZJC	H3K27ac	51	206	44066174	1.17661	1.59488	6.87837	1.16181	1.39636	1.79603	1.41264	2.38974	6.45172e-07	0.40643	83715	0.0434272	63123
ENCFF768CXN	EP300	51	232	22145783	1.386	2.04407	5.60987	1.67239	7.01432	2.13081	8.43014	2.40724	5.28266e-07	0.100743	25795	0.0137778	17136
ENCFF770PRW	H3K9me3	36	202	15112045	1.13907	0.326286	10.6738	0.707114	2.23803	0.54479	2.58136	1.18503	4.66754e-07	0.350439	124546	NA	NA
ENCFF771JVN	BCL3	51	233	15811282	1.01855	0.513988	1.52273	0.733776	1.78271	0.812874	2.23037	1.63209	3.32034e-08	0.00314848	1351	0.0002301	485
ENCFF772UQP	BCL3	51	185	17489627	1.0966	0.97265	2.824	0.990249	3.55503	1.27297	4.44416	1.62145	1.6483e-07	0.0674478	22756	0.0073245	17960
ENCFF777KUN	RNF2	76	189	32559543	1.09068	1.52937	2.72862	1.11774	3.38865	2.87547	4.14762	4.98785	4.34691e-08	0.04338	28822	0.0027362	4657
ENCFF779MAL	H3K9ac	36	115	19964823	1.13981	1.22361	3.57431	1.21584	3.25009	1.59709	3.71681	2.04962	1.48573e-07	0.0578047	24226	0.0087712	21900
ENCFF781YTC	SMC3	51	205	16078509	1.13171	1.41853	3.18086	1.35604	7.28999	2.04451	11.4612	2.61095	1.78877e-07	0.0749593	30044	0.010245	23653
ENCFF783NJV	SMC3	51	247	19402442	1.15043	1.76703	3.29979	1.56526	6.16823	2.06524	8.30369	2.45802	2.37004e-07	0.0945993	34947	0.0122228	25315
ENCFF786MDO	RAD21	51	175	22677619	1.40925	2.45129	5.79299	2.01899	15.7926	2.41082	24.4162	2.69201	3.54891e-07	0.121774	42455	0.0202387	30655
ENCFF786QFD	EP300	51	238	12512579	1.0325	0.507716	1.80446	0.708876	3.02883	1.07063	5.4617	1.98036	4.87944e-08	0.0123564	3926	0.0014645	3244
ENCFF788EFB	BCL3	51	186	15956181	1.04217	0.616892	1.94761	0.769969	2.68281	1.04132	3.88596	1.66965	5.58311e-08	0.0226723	10969	0.001916	5855
ENCFF788QPV	H3K4me3	51	309	37874090	1.44327	1.44393	10.0507	1.21767	1.80313	1.65808	1.85872	2.0122	1.39298e-06	0.2959	20812	0.0355101	19170
ENCFF789SAF	H3K4me1	51	337	33896544	1.06976	1.21492	3.68493	1.07496	1.35939	1.29499	1.37691	1.72761	5.00409e-07	0.472631	90666	0.0556938	67249
ENCFF794HUV	JUN	51	253	19245966	1.05081	0.905569	2.12497	0.966654	1.99049	1.21645	2.2425	1.81027	1.18466e-07	0.0507429	18970	0.0047982	11711
ENCFF797WYW	H3K4me1	51	204	23916170	1.06116	1.03689	3.22617	1.02096	1.4017	1.08385	1.41811	1.37677	5.34455e-07	0.396815	100759	0.0442633	73279
ENCFF800AQT	SMC3	51	188	18224321	1.53307	2.21338	7.62437	1.85304	8.96851	2.11197	10.3638	2.2935	6.57188e-07	0.177692	49087	0.0248303	38412
ENCFF800IWM	JUN	51	230	19995679	1.07965	0.881518	2.67136	0.951669	2.32023	1.27826	2.62817	1.75114	2.07365e-07	0.0843323	26647	0.0099101	18131
ENCFF801PXD	H3K4me3	51	209	41719850	1.25117	1.3404	6.23604	1.17471	1.76785	1.54391	1.81778	1.88005	1.01147e-06	0.230231	26797	0.0280406	24463
ENCFF802DLN	EP300	51	211	15538467	1.15691	1.45052	3.25155	1.28062	5.98414	1.73135	8.33643	2.12163	2.08848e-07	0.0449963	12112	0.0050624	9427
ENCFF809KJU	EP300	51	247	18736384	1.30443	1.98139	4.81486	1.62332	6.20137	2.12708	7.53483	2.4577	4.62373e-07	0.086661	21264	0.0119082	15000
ENCFF812SLL	CTCF	51	250	15455427	1.33721	1.75331	5.81334	1.65188	10.8257	1.91609	14.2173	2.11667	5.14342e-07	0.138887	34279	0.0170885	30253
ENCFF813OAX	CTCF	51	216	17758734	1.41372	1.81994	6.66448	1.69154	14.0693	1.99603	19.3974	2.19065	5.62598e-07	0.161647	42075	0.019751	36187
ENCFF813UAU	H3K4me3	36	214	35385418	1.38957	1.17861	11.9993	1.11716	1.78301	1.48589	1.80961	1.9224	1.80377e-06	0.403712	58879	0.0501873	39806
ENCFF814TUX	HES2	51	210	14001372	1.02968	0.510372	1.9458	0.761362	2.64309	1.03104	4.06771	2.02993	3.71302e-08	0.00998352	4147	0.0010866	2942
ENCFF815MNI	H3K9me3	51	189	35916357	1.00822	0.237338	1.59037	0.630709	1.24427	0.37039	1.29705	0.777332	2.90698e-08	0.112243	70656	0.0037684	11496
ENCFF817VDV	HES2	51	237	16444455	1.0161	0.482885	1.49399	0.721671	1.88431	0.918929	2.5147	2.01198	2.89698e-08	0.00301632	1378	0.0002494	710
ENCFF818FHL	JUN	51	259	18280536	1.07118	0.956814	2.58072	0.993095	2.09481	1.2531	2.32106	1.73531	2.00421e-07	0.0733335	21899	0.0078521	15827
ENCFF819DAZ	SMC3	51	187	16817223	1.18256	1.73059	3.75333	1.54451	8.23903	2.17847	12.0627	2.64429	2.23158e-07	0.0935355	37206	0.0126098	28448
ENCFF819OUG	H3K4me2	51	216	29386115	1.40037	1.29002	12.6293	1.14039	1.79676	1.33289	1.80042	1.48871	2.64195e-06	0.607006	90398	0.0711376	78007
ENCFF820FVP	H2AFZ	50	138	26096864	1.17291	1.38707	4.51647	1.01325	6.66207	2.86882	8.86135	4.10012	1.08909e-07	0.0227213	19221	0.0010462	3168
ENCFF820FZP	H3K4me3	36	206	19856160	2.82893	1.51381	40.8998	1.32791	2.78509	1.61872	2.81855	1.84028	5.43761e-06	0.467584	29656	0.0635554	26381
ENCFF820LTK	FOSL2	51	183	12782068	1.06996	0.819442	2.58717	0.921429	5.30175	1.44043	10.5692	2.14786	8.33282e-08	0.0311144	12676	0.0034941	10708
ENCFF820SNN	JUNB	51	224	16785645	1.15397	1.48771	3.36222	1.33215	5.63512	2.10739	7.56589	2.70367	2.42415e-07	0.0588269	17970	0.0066476	13326
ENCFF820SVP	CTCF	51	247	17012772	1.44719	1.76447	6.94483	1.68395	11.0141	1.81534	13.4613	1.94874	6.28249e-07	0.161885	37109	0.0196306	32073
ENCFF821TYS	NR3C1	51	224	19044375	1.07439	1.52218	2.22874	1.34083	3.33088	1.85014	4.23865	2.46975	1.28054e-07	0.032323	11151	0.0037795	6706
ENCFF823RDW	CEBPB	51	192	12636340	1.06851	0.97983	2.24972	1.00301	3.68117	1.39305	5.08192	1.89988	9.46977e-08	0.028059	10296	0.0031436	8522
ENCFF823YGI	H3K27ac	51	222	38812363	1.16019	1.56046	7.02968	1.14733	1.35098	1.79698	1.36469	2.44086	7.23194e-07	0.434134	87398	0.0472035	67611
ENCFF824UFU	H3K9me3	36	208	20061246	1.13708	0.410071	8.23715	0.754496	2.22602	0.666488	2.5329	1.25834	4.6065e-07	0.379317	138489	NA	NA
ENCFF825EQQ	RAD21	51	229	17783058	1.15934	1.81232	3.46986	1.66524	10.0994	2.51545	18.4137	3.1366	2.15625e-07	0.0816294	30242	0.0112147	23302
ENCFF826KAA	H3K4me2	51	299	40020515	1.29029	1.3093	9.60045	1.13246	1.63246	1.35177	1.63963	1.55425	1.6118e-06	0.57423	87534	0.0630096	70770
ENCFF830ODO	HES2	51	191	16569667	1.04646	0.724066	2.06009	0.860053	4.39101	1.40237	9.66531	2.2662	5.05607e-08	0.0174683	7656	0.001735	4967
ENCFF832DCJ	H3K9me3	76	82	13457296	1.33842	1.02196	7.49984	0.939236	3.02028	0.962593	3.01081	0.965947	6.77425e-08	0.180851	97610	NA	NA
ENCFF833GBL	JUNB	51	251	15812212	1.01834	0.38783	1.56417	0.654829	2.4555	0.899951	4.79827	1.93226	2.77685e-08	0.00580602	2335	0.0004811	1251
ENCFF833QAS	SMC3	51	188	16550315	1.1723	1.6159	3.71194	1.48542	7.79321	2.08083	11.498	2.51384	2.24158e-07	0.0890918	34730	0.0121652	27255
ENCFF835MTD	HES2	51	201	16886837	1.01405	0.369359	1.44726	0.628204	1.97377	0.761589	3.35869	1.71815	1.16233e-08	0.000750052	266	4.44e-05	93
ENCFF835XFR	H3K9me3	51	220	45376647	1.00998	0.297641	1.56813	0.63626	1.43704	0.557665	1.66481	1.35433	1.84737e-08	0.0861922	52326	0.0016518	4274
ENCFF840SQZ	H3K27ac	51	203	64217143	1.38205	1.62782	9.63654	1.20466	1.58258	1.70354	1.60908	2.03964	1.05323e-06	0.52402	109200	0.0660425	72977
ENCFF841YYX	H3K4me1	36	148	18813126	1.0627	0.890088	2.74915	1.02391	2.02074	1.41494	2.12964	1.98307	1.61752e-07	0.108035	48774	0.0168839	59731
ENCFF843ACU	H3K4me1	51	185	40438751	1.04566	1.02337	2.69777	1.01731	1.39989	1.08533	1.42022	1.40587	4.00818e-07	0.332836	101392	0.031534	56942
ENCFF843VHY	JUNB	51	222	18548407	1.16581	1.61658	3.44984	1.42311	5.2056	1.9927	6.62561	2.4113	2.60246e-07	0.0719626	22730	0.0078884	16303
ENCFF846QKQ	JUNB	51	233	17826131	1.04766	1.0367	1.9454	1.05949	3.09141	1.51881	4.2813	2.2197	9.17306e-08	0.0277147	10816	0.0026202	6686
ENCFF846TQW	EP300	51	205	14419041	1.1376	1.14966	3.1549	1.10781	6.29595	1.68171	9.80213	2.17847	1.86099e-07	0.040839	11074	0.0046276	9108
ENCFF850FCZ	JUN	51	255	18770314	1.07821	1.0102	2.60969	1.02705	2.36745	1.47625	2.69106	2.0553	1.75123e-07	0.0743942	26118	0.0077099	17613
ENCFF851EDP	SMC3	51	179	19508932	1.08547	1.47448	2.40711	1.37064	5.47715	1.96413	8.7882	2.56964	9.30427e-08	0.047004	23541	0.005413	16304
ENCFF853YBC	SMC3	51	232	15033765	1.22475	1.84322	4.37878	1.60645	5.74678	1.87436	6.77993	2.07924	3.69849e-07	0.121317	38903	0.0161422	31055
ENCFF854MIM	RAD21	51	251	18042073	1.08008	1.29395	2.42856	1.27661	5.57657	1.95524	9.50694	2.65283	1.27828e-07	0.0529963	21585	0.0067944	15734
ENCFF856ROJ	CEBPB	51	182	17347670	1.03509	0.617017	1.78872	0.783345	3.17958	1.13855	5.61349	1.88048	3.93278e-08	0.011461	4796	0.0009893	2642
ENCFF857NXW	JUN	51	223	17853779	1.29116	1.36938	5.95277	1.22575	3.32291	1.56449	3.58761	1.79194	5.99923e-07	0.191685	48465	0.022241	38237
ENCFF857OSU	JUN	51	240	21140952	1.19601	1.35301	4.68922	1.21164	2.43776	1.45799	2.59103	1.69128	5.89931e-07	0.180954	44238	0.0191875	31428
ENCFF857QBC	H3K4me3	51	197	41242852	1.45996	1.40909	10.6833	1.19451	1.78772	1.57133	1.81929	1.85294	1.94589e-06	0.313958	29274	0.0396549	25901
ENCFF858VSO	H3K4me1	36	218	8865860	1.27906	1.25762	11.0153	1.11442	1.68709	1.31755	1.69759	1.61068	2.10609e-06	0.707092	78142	NA	NA
ENCFF859DPQ	H3K27ac	51	291	26712132	1.27414	1.60321	9.83675	1.20294	1.47104	1.9563	1.49849	2.56847	1.1879e-06	0.458389	57813	0.051271	50229
ENCFF859YGK	CEBPB	51	215	17275832	1.02701	0.932459	1.60555	1.04926	2.26653	1.50484	2.86181	2.62955	4.32925e-08	0.00953249	4507	0.0008383	2380
ENCFF860OTI	EP300	51	240	10097636	1.12936	1.11314	3.17577	1.09822	6.62244	1.8206	10.9994	2.51632	1.86381e-07	0.0318313	6581	0.0041301	6592
ENCFF860PUC	H3K27ac	51	222	46234927	1.14308	1.53598	5.63123	1.1551	1.40059	1.76641	1.41866	2.39482	5.215e-07	0.331722	66245	0.0363216	53937
ENCFF860ZHN	H3K9me3	51	186	37767972	1.0052	0.170315	1.41842	0.560356	1.30208	0.314754	1.52269	0.739696	5.50011e-09	0.0187568	13703	7.2e-05	162
ENCFF862BBX	H3K27ac	51	212	45170314	1.17139	1.53979	6.69792	1.15425	1.39575	1.7431	1.41328	2.29638	6.70135e-07	0.401408	81651	0.0423454	61041
ENCFF868OXZ	H3K27ac	51	204	56165168	1.01789	0.940384	1.44272	0.989034	2.55454	1.49497	5.04951	3.02843	2.14368e-08	0.00409416	2621	0.0001338	292
ENCFF868PQG	H3K9me3	76	83	13340344	1.35206	0.991996	7.75227	0.941979	2.90086	0.953939	2.95461	0.945655	6.01987e-08	0.167108	89078	NA	NA
ENCFF877SXD	H3K4me2	51	215	38332659	1.09309	1.28492	3.64771	1.12282	1.54503	1.38599	1.57502	1.71887	5.70123e-07	0.278394	86522	0.0218202	55638
ENCFF879INX	JUNB	51	251	18090965	1.07154	1.09112	2.31549	1.12367	4.05631	1.87394	5.92015	2.71823	1.23086e-07	0.0402887	14657	0.0043879	10345
ENCFF879UBF	H3K4me2	51	201	48146354	1.26693	1.27907	8.58646	1.12149	1.66635	1.31156	1.67097	1.48649	1.74728e-06	0.535277	107377	0.0582258	85473
ENCFF881BCI	H3K4me3	51	332	22940551	1.40553	1.50647	10.9348	1.24915	1.70417	1.95605	1.752	2.47188	1.54556e-06	0.31791	21449	0.0365018	19515
ENCFF881GHE	RAD21	51	237	20234821	1.42854	2.6145	6.51898	2.16195	10.47	2.64179	12.9528	2.93364	5.66754e-07	0.159166	45025	0.0218122	33574
ENCFF881PQP	NR3C1	51	223	14437519	1.06773	0.879532	2.1773	0.914973	5.70121	1.49198	14.9572	2.27601	7.95817e-08	0.0179348	4977	0.0021824	3919
ENCFF883UDI	HES2	51	194	14744666	1.04141	0.679243	2.2373	0.851136	3.19607	1.23348	5.07275	2.09785	5.00553e-08	0.0121965	4593	0.0011153	2892
ENCFF883YYR	KDM5A	76	166	26447259	1.04479	0.743512	1.88781	0.819662	3.52811	1.32294	6.44104	1.87468	3.38743e-08	0.0108765	5149	0.0025096	1771
ENCFF885WOA	EP300	51	214	12459488	1.29374	1.63364	4.88075	1.42138	8.0575	1.95245	10.7147	2.31718	3.70211e-07	0.0591421	11954	0.0069465	10484
ENCFF886DEN	H3K27ac	51	242	41249386	1.29699	1.64963	11.5902	1.1858	1.42322	1.91355	1.43727	2.4404	1.37771e-06	0.521628	70697	0.0669044	57711
ENCFF886IUE	JUNB	51	235	20350568	1.09579	1.37949	2.5306	1.25609	4.86867	2.01694	7.21585	2.69955	1.41909e-07	0.041447	13813	0.0043724	9273
ENCFF887JCO	BCL3	51	194	14366391	1.11109	1.0394	3.08748	1.0427	3.3137	1.31871	3.94931	1.66346	1.93711e-07	0.0719738	22065	0.0082106	18618
ENCFF887KKK	CEBPB	51	205	15224758	1.07928	1.25555	2.36535	1.19416	3.99113	1.60198	5.387	2.06701	1.24377e-07	0.038676	15184	0.0039953	11099
ENCFF888QAU	H3K9ac	50	113	11563776	1.15499	1.13687	4.36777	1.12654	2.28032	1.33628	2.41095	1.53582	5.83673e-07	0.0852747	21053	NA	NA
ENCFF891GXF	H3K4me3	51	206	35665730	1.17762	1.22409	4.64027	1.12721	1.87826	1.43835	1.958	1.78506	7.01096e-07	0.172119	22230	0.0196739	21641
ENCFF892BYO	EHMT2	76	173	40647704	1.0112	0.376126	1.36974	0.616861	1.92222	0.91262	4.25487	1.85223	9.10584e-09	0.00240121	1636	0.0001075	244
ENCFF893QTX	H3K27ac	51	187	30440674	1.22352	1.57875	7.56138	1.18424	1.48798	1.72819	1.51771	2.14547	7.99348e-07	0.446923	102690	0.0552392	73353
ENCFF894KBP	H3K4me3	76	221	38184025	1.50526	1.27928	10.1598	1.15087	1.99227	1.43337	2.03399	1.55539	1.3964e-06	0.25007	25330	0.0494323	19580
ENCFF896TNK	EP300	51	237	15680902	1.41133	2.01058	5.93759	1.65181	7.8598	2.25248	9.77886	2.61279	5.77057e-07	0.0934116	22337	0.0136782	17185
ENCFF898WZH	H3K27ac	51	210	34800641	1.17588	1.55203	6.50885	1.17528	1.46031	1.81836	1.4812	2.38733	5.75492e-07	0.342413	67845	0.0368795	53529
ENCFF903DHQ	HES2	51	190	17236365	1.01731	0.362701	1.61465	0.6457	2.14742	0.80102	3.40115	1.65121	1.77707e-08	0.0034505	1434	0.0002626	642
ENCFF904QEC	H3K4me3	76	194	4770950	1.12196	0.286042	6.19283	0.566368	1.73866	0.555601	1.7906	0.871572	3.93212e-07	0.107199	24894	NA	NA
ENCFF905PUS	RAD21	51	217	20339000	1.31133	2.41964	5.18953	2.02981	11.8644	2.68708	17.0203	3.07765	3.83125e-07	0.117777	36838	0.0163162	27806
ENCFF906EYX	JUN	51	234	31540296	1.4173	1.45248	7.3805	1.26034	3.03783	1.47809	3.21349	1.65158	1.0228e-06	0.263953	60729	0.0334909	37521
ENCFF908BKF	H3K4me2	51	191	29018374	1.19392	1.23767	6.73148	1.10866	1.64307	1.28702	1.65291	1.4741	1.30882e-06	0.436477	101636	0.0466399	84547
ENCFF908DYY	H3K27me3	36	112	13277331	1.78669	2.95137	37.6382	1.57787	2.12068	3.4337	2.04068	5.07398	9.46879e-07	0.420887	21983	NA	NA
ENCFF910NIN	H3K4me1	51	290	28931581	1.0547	1.13438	3.20808	1.052	1.34205	1.18318	1.35776	1.59243	4.35464e-07	0.388045	80655	0.041888	53583
ENCFF911MFK	NR3C1	51	224	16059898	1.02687	0.509448	1.66508	0.692846	3.16177	0.980756	8.6129	1.83173	3.21081e-08	0.0087719	2951	0.0011443	2162
ENCFF915BLC	CTCF	51	232	17678281	1.57326	2.19621	8.32456	2.01842	16.4207	2.23031	21.4351	2.40625	7.21578e-07	0.178834	40616	0.0214162	35529
ENCFF915PSA	CEBPB	51	183	16099344	1.06229	0.82677	2.20667	0.910756	4.37542	1.38812	7.48949	1.94667	9.02888e-08	0.0276208	11621	0.0031085	7892
ENCFF917TYM	FOSL2	51	215	10261012	1.03479	0.707984	1.82375	0.86934	2.55786	1.236	3.3814	2.16938	5.81288e-08	0.0100521	3572	0.0012217	3295
ENCFF919PGP	SMC3	51	178	16697630	1.47697	2.20096	7.18531	1.86281	10.6664	2.20834	13.0152	2.44134	5.49309e-07	0.156004	44475	0.0221	36021
ENCFF921TZP	CEBPB	51	186	16619730	1.05447	0.818492	2.05314	0.911098	4.19161	1.39474	7.49607	2.01875	6.43532e-08	0.0220429	9479	0.0021464	5898
ENCFF922NFJ	EP300	51	217	17339530	1.04436	0.946557	1.86023	0.98806	2.93951	1.44224	4.08016	2.21782	6.18863e-08	0.0155465	5055	0.0015002	3352
ENCFF924XSP	JUN	51	235	25471434	1.14336	1.13706	3.77234	1.08327	2.38651	1.35684	2.59486	1.67517	4.10673e-07	0.147448	40205	0.0180983	25874
ENCFF925UEX	H3K9me3	51	210	35450497	1.01057	0.295825	1.5884	0.657224	1.38833	0.546064	1.5574	1.23614	2.50046e-08	0.0891483	45169	0.0040187	10038
ENCFF925ZVE	BCL3	51	192	15556694	1.03142	0.521631	1.79331	0.713843	2.3234	0.92439	3.34918	1.61456	4.33599e-08	0.00737549	2826	0.0006213	1320
ENCFF926YTL	JUN	51	232	23051787	1.33992	1.39678	6.71483	1.2279	2.80507	1.49336	2.95795	1.71143	9.45773e-07	0.234358	50867	0.0310259	35373
ENCFF927TRO	EP300	51	258	16316088	1.45176	2.01068	6.51187	1.63973	7.40145	2.24586	8.85846	2.58095	6.94255e-07	0.103727	22017	0.0150727	16816
ENCFF929LRA	JUN	51	222	21260290	1.11002	1.05411	3.17438	1.04301	2.57739	1.39367	2.88772	1.79383	2.47512e-07	0.094612	29243	0.0109595	18897
ENCFF929NDD	NR3C1	51	226	18364901	1.16219	1.63124	3.19982	1.38316	5.98555	1.99937	8.46351	2.50365	1.99256e-07	0.0488021	14801	0.0051959	10513
ENCFF929REJ	H3K36me3	76	83	15488585	1.12981	1.08994	3.73248	0.911962	2.14164	0.884654	2.1757	0.905068	4.24074e-08	0.120565	61687	NA	NA
ENCFF931HIX	CEBPB	51	187	20880402	1.4759	1.80571	6.55656	1.56258	8.83595	1.80715	10.6932	1.99551	5.4447e-07	0.134678	47443	0.0148847	30400
ENCFF932JST	JUN	51	241	19662336	1.33765	1.36525	6.9018	1.20423	2.60174	1.44851	2.7297	1.67287	1.06078e-06	0.228833	44307	0.0305848	32297
ENCFF933IQW	JUNB	51	230	18167712	1.06522	1.27652	2.18999	1.23064	3.36068	1.79156	4.41019	2.48022	1.10729e-07	0.033323	12183	0.0033099	8034
ENCFF935ABH	JUNB	51	219	19697434	1.08027	1.37494	2.3629	1.24606	3.81013	1.7772	5.08918	2.35152	1.28319e-07	0.0371381	13066	0.0034803	7511
ENCFF936QAQ	JUN	51	219	23966735	1.36807	1.4648	6.80007	1.25004	3.1648	1.53165	3.37748	1.74281	7.89753e-07	0.218252	50817	0.0283634	34651
ENCFF938BIY	EP300	51	198	15475985	1.05269	0.846367	2.02696	0.92916	3.58284	1.42342	5.66931	2.19873	7.27233e-08	0.016888	5108	0.0016919	3434
ENCFF939BDK	EP300	51	229	40169865	1.06683	1.31257	2.00996	1.14354	3.7769	1.63939	5.71481	2.19592	1.02611e-07	0.0324528	14083	0.0036884	5814
ENCFF942TPF	EP300	51	212	24491250	1.17222	1.6611	3.2199	1.40264	6.13151	1.92853	8.37619	2.32221	2.23812e-07	0.0544771	17629	0.0069916	10518
ENCFF943CYX	H3K27ac	51	200	26755070	1.24068	1.65206	9.34697	1.19872	1.47306	1.92361	1.48585	2.46653	8.63955e-07	0.430532	81752	0.0479654	66562
ENCFF945TBK	H3K27ac	51	291	40143567	1.27002	1.70601	11.7593	1.18041	1.38153	1.9835	1.39612	2.608	1.39691e-06	0.551873	65834	0.0703255	53788
ENCFF950HBZ	NR3C1	51	211	20819857	1.00838	0.193229	1.44489	0.504703	1.66656	0.399087	4.80657	0.932655	3.47798e-09	0.000316157	29	0.0002262	3
ENCFF950LBR	EP300	51	215	9129343	1.02612	0.497357	1.63314	0.707359	2.45147	0.942334	3.64156	1.82159	3.81212e-08	0.00504241	1488	NA	NA
ENCFF952EZK	JUN	51	248	16702971	1.21237	1.3673	5.01799	1.22547	2.50566	1.50106	2.64674	1.73787	6.20646e-07	0.183211	41435	0.0202706	32494
ENCFF952FMY	H3K4me1	51	184	35475168	1.0663	1.12431	3.4544	1.04396	1.41321	1.15674	1.4242	1.44246	5.5202e-07	0.411443	103126	0.0430411	66227
ENCFF954EDE	EP300	51	228	11173274	1.0614	0.593617	2.37822	0.771728	5.39297	1.38515	14.8492	2.32866	8.29509e-08	0.0179969	4742	0.0023712	4410
ENCFF955ABR	H3K4me1	51	313	30101293	1.03493	1.04817	2.46841	1.01816	1.29741	1.06826	1.31763	1.62125	2.79121e-07	0.321977	75288	0.0330473	47191
ENCFF956DLX	CEBPB	51	196	14721646	1.06792	0.783773	2.33898	0.89359	5.72048	1.42023	12.0304	1.99706	9.02544e-08	0.0282552	11472	0.0033562	8521
ENCFF960UYX	EP300	51	215	16608159	1.10234	1.47122	2.6481	1.3458	3.80512	1.87093	4.76465	2.34945	1.53248e-07	0.035076	9996	0.0034721	7061
ENCFF963TSB	EP300	51	203	12832018	1.03347	0.529372	1.79526	0.718812	3.36035	1.06174	7.27261	1.87837	4.73355e-08	0.0102207	3057	0.0011293	2546
ENCFF964AOV	H3K4me1	51	198	43290461	1.05288	1.21722	2.80085	1.08448	1.40687	1.2979	1.42816	1.68819	4.03632e-07	0.339084	101640	0.0285918	48696
ENCFF967DNX	H3K27ac	51	217	81147969	1.32371	1.64364	7.87115	1.20077	1.54348	1.71568	1.58223	2.14075	9.0847e-07	0.511029	135838	0.0629588	73390
ENCFF968VUG	NR3C1	51	214	18865230	1.65671	2.0223	8.66141	1.71094	9.63501	2.00579	11.3774	2.2016	7.82692e-07	0.134535	33533	0.0198616	24643
ENCFF969VSN	H3K9me3	51	188	28571240	1.0144	0.254254	1.87475	0.638742	1.36463	0.488904	1.47961	1.08693	3.18328e-08	0.146612	80653	0.0078998	17831
ENCFF973CRA	FOSL2	51	199	15698722	1.03036	0.693171	1.74524	0.848458	2.44735	1.19237	3.34415	2.00862	4.33242e-08	0.0114572	4999	0.0010544	2959
ENCFF973RAG	JUNB	51	217	17176104	1.11568	1.35083	2.84518	1.25221	5.25782	1.84361	7.46979	2.34431	1.72149e-07	0.0511204	17110	0.0054706	12395
ENCFF974OQD	H3K27ac	51	284	32167613	1.11878	1.56093	5.33262	1.15606	1.36351	1.87732	1.38976	2.78389	5.16162e-07	0.333988	64698	0.0342965	49469
ENCFF975QVZ	JUN	51	239	17806777	1.04468	0.720023	2.0849	0.860547	2.08966	1.14363	2.46144	1.80186	1.01096e-07	0.0431258	16865	0.003984	10395
ENCFF981UQV	SMC3	51	178	17621022	1.11351	1.67255	2.76097	1.53582	5.75938	2.00869	8.2793	2.44898	1.35181e-07	0.0583625	26141	0.0065284	18521
ENCFF983OSM	RAD21	51	165	20973931	2.29772	3.03801	14.1626	2.40612	19.4985	2.63601	23.3206	2.82367	9.22334e-07	0.234	64473	0.0402608	48701
ENCFF983RTM	H3K4me3	51	191	36674522	1.61726	1.43102	15.0412	1.20948	1.81817	1.59944	1.83692	1.84424	2.85671e-06	0.36685	26144	0.0474991	25081
ENCFF984CIU	JUN	51	262	17312294	1.05069	0.819257	2.18641	0.915257	1.95289	1.15226	2.17242	1.77214	1.29455e-07	0.0375026	11812	0.0034528	7071
ENCFF984HWD	CTCF	51	158	16840488	1.60683	1.90507	8.663	1.70867	20.1618	1.99026	29.4974	2.18895	6.37578e-07	0.169445	42043	0.0208203	35979
ENCFF985MPY	FOSL2	51	187	12342363	1.02897	0.546857	1.734	0.751658	2.45792	1.02421	3.52349	1.87549	3.68253e-08	0.00971638	4192	0.0010964	3384
ENCFF985WCB	JUN	51	251	18553713	1.18898	1.2895	4.39131	1.17146	2.43186	1.4214	2.61809	1.70372	5.71761e-07	0.159131	36804	0.0198374	25157
ENCFF986CAH	H3K4me3	51	200	35258273	1.28694	1.35683	6.93599	1.18597	1.80168	1.54876	1.84413	1.86363	1.19337e-06	0.243969	27741	0.0299445	24654
ENCFF986SHG	EP300	51	209	15873544	1.1015	1.16157	2.60284	1.09245	5.54153	1.72439	8.88948	2.3191	1.3112e-07	0.0311827	9007	0.0034552	6616
ENCFF987TRV	H3K9me3	51	198	38247576	1.0065	0.227729	1.42734	0.609248	1.28923	0.393446	1.37173	0.794822	2.58729e-08	0.0434238	25858	0.0004762	1514
ENCFF990FHA	CTCF	51	232	17177459	1.32946	1.64944	5.63455	1.55931	11.8656	1.83796	16.5	2.03777	4.69994e-07	0.139892	36034	0.0170958	31532
ENCFF992EVR	H3K4me3	36	209	10341025	2.70795	1.47511	45.3499	1.33792	2.92076	1.6702	2.94523	1.90368	5.66151e-06	0.462719	27460	NA	NA
ENCFF992JSU	RAD21	51	242	15786131	1.30046	2.41223	5.23937	2.05843	11.7875	2.85007	16.8915	3.35669	4.05858e-07	0.118922	34700	0.0171806	29059
ENCFF994PND	EP300	51	218	23264301	1.07927	1.07913	2.36883	1.04578	5.42941	1.74292	9.93066	2.44244	1.08125e-07	0.02766	9591	0.0033388	5515
ENCFF996MRF	NR3C1	51	220	17494372	1.2678	1.69578	4.48031	1.44239	7.72148	1.98164	10.4515	2.32556	3.353e-07	0.070385	18978	0.0100167	13635
